# Supplementary material for: The First Ring Enlargement Induced Large Piezoelectric Response in a Polycrystalline Molecular Ferroelectric
Source: Adv Sci (Weinh). 2023 Jun 16;10(24):2302426. doi: 10.1002/advs.202302426 (PMC10460893; doi:10.1002/advs.202302426)
Supplement: Supplementary file 2 — Supporting Information [file ADVS-10-2302426-s002.zip]

Archive with 8 entries (8 files):
- CIF for [3.2.1-abco]ReO4 at 300 K.cif
- CIF for [3.2.1-abco]ReO4 at 373 K.cif
- checkcif for [3.2.1-abco]ReO4 at 100 K.pdf
- checkcif for [3.2.1-abco]ReO4 at 253 K.pdf
- checkcif for [3.2.1-abco]ReO4 at 300 K.pdf
- checkcif for [3.2.1-abco]ReO4 at 373 K.pdf
- CIF for [3.2.1-abco]ReO4 at 100 K.cif
- CIF for [3.2.1-abco]ReO4 at 253 K.cif
