# Supplementary material for: The First Ring Enlargement Induced Large Piezoelectric Response in a Polycrystalline Molecular Ferroelectric
Source: Adv Sci (Weinh). 2023 Jun 16;10(24):2302426. doi: 10.1002/advs.202302426 (PMC10460893; doi:10.1002/advs.202302426)
Supplement: Supplementary file 2 — Supporting Information [file ADVS-10-2302426-s002.zip › CIF for [3.2.1-abco]ReO4 at 300 K.cif]

 
data_R3M
 
_audit_creation_method            'SHELXL-2014/7'
_shelx_SHELXL_version_number      '2014/7'
_chemical_name_systematic         ?
_chemical_name_common             ?
_chemical_melting_point           ?
_chemical_formula_moiety          'C7 N, O4 Re'
_chemical_formula_sum
 'C7 H0 N O4 Re' 
_chemical_formula_weight          348.28

loop_
 _atom_type_symbol
 _atom_type_description
 _atom_type_scat_dispersion_real
 _atom_type_scat_dispersion_imag
 _atom_type_scat_source
 'C'  'C'   0.0181   0.0091
 'International Tables Vol C Tables 4.2.6.8 and 6.1.1.4'
 'H'  'H'   0.0000   0.0000
 'International Tables Vol C Tables 4.2.6.8 and 6.1.1.4'
 'N'  'N'   0.0311   0.0180
 'International Tables Vol C Tables 4.2.6.8 and 6.1.1.4'
 'O'  'O'   0.0492   0.0322
 'International Tables Vol C Tables 4.2.6.8 and 6.1.1.4'
 'Re'  'Re'  -5.2083   5.8923
 'International Tables Vol C Tables 4.2.6.8 and 6.1.1.4'
 
_space_group_crystal_system       trigonal
_space_group_IT_number            160
_space_group_name_H-M_alt         'R 3 m :R'
_space_group_name_Hall            'P 3* -2'
 
_shelx_space_group_comment
;
The symmetry employed for this shelxl refinement is uniquely defined
by the following loop, which should always be used as a source of
symmetry information in preference to the above space-group names.
They are only intended as comments.
;
 
loop_
 _space_group_symop_operation_xyz
 'x, y, z'
 'z, x, y'
 'y, z, x'
 'y, x, z'
 'x, z, y'
 'z, y, x'
 
_cell_length_a                    6.3552(8)
_cell_length_b                    6.3552(8)
_cell_length_c                    6.3552(8)
_cell_angle_alpha                 89.73
_cell_angle_beta                  89.73
_cell_angle_gamma                 89.73
_cell_volume                      256.67(10)
_cell_formula_units_Z             1
_cell_measurement_temperature     300(2)
_cell_measurement_reflns_used   406
_cell_measurement_theta_min     6.9430
_cell_measurement_theta_max     62.8080
 
_exptl_crystal_description        block
_exptl_crystal_colour             colorless
_exptl_crystal_density_meas       ?
_exptl_crystal_density_method     ?
_exptl_crystal_density_diffrn     2.253          
_exptl_crystal_F_000              156
_exptl_transmission_factor_min    ?
_exptl_transmission_factor_max    ?
_exptl_crystal_size_max           0.13
_exptl_crystal_size_mid           0.12
_exptl_crystal_size_min           0.1
_exptl_absorpt_coefficient_mu     23.072
_shelx_estimated_absorpt_T_min    ?
_shelx_estimated_absorpt_T_max    ?
_exptl_absorpt_correction_type     multi-scan
_exptl_absorpt_correction_T_min   0.1
_exptl_absorpt_correction_T_max   0.125
_exptl_absorpt_process_details    
;
CrysAlisPro 1.171.42.79a (Rigaku Oxford Diffraction, 2022)
Empirical absorption correction using spherical harmonics,
implemented in SCALE3 ABSPACK scaling algorithm.
;
_exptl_absorpt_special_details    ?
_diffrn_ambient_temperature       300(2)
_diffrn_radiation_wavelength      1.54178
_diffrn_radiation_type            CuK\a
_diffrn_source                    'Rotating-anode X-ray tube'
_diffrn_measurement_device_type   'XtaLAB Synergy R, DW system, HyPix'
_diffrn_measurement_method        ?
_diffrn_detector_area_resol_mean  ?
_diffrn_reflns_number             581
_diffrn_reflns_av_unetI/netI      0.0180
_diffrn_reflns_av_R_equivalents   0.0242
_diffrn_reflns_limit_h_min        -3
_diffrn_reflns_limit_h_max        6
_diffrn_reflns_limit_k_min        -2
_diffrn_reflns_limit_k_max        7
_diffrn_reflns_limit_l_min        -7
_diffrn_reflns_limit_l_max        6
_diffrn_reflns_theta_min          6.967
_diffrn_reflns_theta_max          72.955
_diffrn_reflns_theta_full         67.679
_diffrn_measured_fraction_theta_max   0.971
_diffrn_measured_fraction_theta_full  0.984
_diffrn_reflns_Laue_measured_fraction_max    0.971
_diffrn_reflns_Laue_measured_fraction_full   0.984
_diffrn_reflns_point_group_measured_fraction_max   0.634
_diffrn_reflns_point_group_measured_fraction_full  0.647
_reflns_number_total              263
_reflns_number_gt                 251
_reflns_threshold_expression      'I > 2\s(I)'
_reflns_Friedel_coverage          0.289
_reflns_Friedel_fraction_max      0.288
_reflns_Friedel_fraction_full     0.301
 
_reflns_special_details
;
 Reflections were merged by SHELXL according to the crystal
 class for the calculation of statistics and refinement.
 
 _reflns_Friedel_fraction is defined as the number of unique
 Friedel pairs measured divided by the number that would be
 possible theoretically, ignoring centric projections and
 systematic absences.
;
 
_computing_data_collection        ?
_computing_cell_refinement        ?
_computing_data_reduction         ?
_computing_structure_solution     ?
_computing_structure_refinement 'SHELXL-2014/7 (Sheldrick, 2014)'
_computing_molecular_graphics     ?
_computing_publication_material   ?
_refine_special_details           ?
_refine_ls_structure_factor_coef  Fsqd
_refine_ls_matrix_type            full
_refine_ls_weighting_scheme       calc
_refine_ls_weighting_details
'w=1/[\s^2^(Fo^2^)+(0.1888P)^2^] where P=(Fo^2^+2Fc^2^)/3'
_atom_sites_solution_primary      ?
_atom_sites_solution_secondary    ?
_atom_sites_solution_hydrogens    .
_refine_ls_hydrogen_treatment     undef
_refine_ls_extinction_method      none
_refine_ls_extinction_coef        .
_refine_ls_abs_structure_details
;
 Classical Flack method preferred over Parsons because s.u. lower.
;
_refine_ls_abs_structure_Flack    0.4(4)
_chemical_absolute_configuration  ?
_refine_ls_number_reflns          263
_refine_ls_number_parameters      34
_refine_ls_number_restraints      78
_refine_ls_R_factor_all           0.0786
_refine_ls_R_factor_gt            0.0778
_refine_ls_wR_factor_ref          0.2199
_refine_ls_wR_factor_gt           0.2170
_refine_ls_goodness_of_fit_ref    1.088
_refine_ls_restrained_S_all       1.012
_refine_ls_shift/su_max           0.001
_refine_ls_shift/su_mean          0.000
 
loop_
 _atom_site_label
 _atom_site_type_symbol
 _atom_site_fract_x
 _atom_site_fract_y
 _atom_site_fract_z
 _atom_site_U_iso_or_equiv
 _atom_site_adp_type
 _atom_site_occupancy
 _atom_site_site_symmetry_order  
 _atom_site_calc_flag
 _atom_site_refinement_flags_posn
 _atom_site_refinement_flags_adp
 _atom_site_refinement_flags_occupancy
 _atom_site_disorder_assembly
 _atom_site_disorder_group
C1 C 0.273(7) 0.567(3) 0.567(3) 0.239(10) Uani 1 2 d DS TU P . .
C2 C 0.423(8) 0.741(8) 0.631(16) 0.240(10) Uani 0.5 1 d D U P . .
C3 C 0.643(6) 0.643(6) 0.643(6) 0.240(10) Uani 1 6 d DS TU P . .
N1 N 0.353(14) 0.50(3) 0.353(14) 0.239(11) Uani 0.3333 2 d DS TU P . .
O1 O 0.036(12) 0.036(12) 0.258(11) 0.1161(16) Uani 0.6667 2 d DS TU P . .
O2 O 0.051(12) 0.051(12) -0.255(11) 0.1161(16) Uani 0.6667 2 d DS TU P . .
Re1 Re 0.000(11) 0.000(11) 0.000(11) 0.1161(16) Uani 1 6 d DS TU P . .
 
loop_
 _atom_site_aniso_label
 _atom_site_aniso_U_11
 _atom_site_aniso_U_22
 _atom_site_aniso_U_33
 _atom_site_aniso_U_23
 _atom_site_aniso_U_13
 _atom_site_aniso_U_12
C1 0.239(12) 0.239(11) 0.239(11) -0.002(8) -0.001(5) -0.001(5)
C2 0.240(12) 0.240(12) 0.240(12) -0.002(7) -0.001(8) -0.002(7)
C3 0.240(10) 0.240(10) 0.240(10) -0.002(5) -0.002(5) -0.002(5)
N1 0.239(11) 0.238(14) 0.239(11) -0.001(6) -0.001(9) -0.001(6)
O1 0.0981(19) 0.0981(19) 0.152(6) -0.001(2) -0.001(2) -0.007(4)
O2 0.0981(19) 0.0981(19) 0.152(6) -0.001(2) -0.001(2) -0.007(4)
Re1 0.0981(19) 0.0981(19) 0.152(6) -0.001(2) -0.001(2) -0.007(4)
 
_geom_special_details
;
 All esds (except the esd in the dihedral angle between two l.s. planes)
 are estimated using the full covariance matrix.  The cell esds are taken
 into account individually in the estimation of esds in distances, angles
 and torsion angles; correlations between esds in cell parameters are only
 used when they are defined by crystal symmetry.  An approximate (isotropic)
 treatment of cell esds is used for estimating esds involving l.s. planes.
;
 
loop_
 _geom_bond_atom_site_label_1
 _geom_bond_atom_site_label_2
 _geom_bond_distance
 _geom_bond_site_symmetry_2
 _geom_bond_publ_flag
C1 N1 1.515(9) . ?
C1 N1 1.515(9) 2 ?
C1 C2 1.515(9) 5 ?
C1 C2 1.515(9) . ?
C2 C2 1.0(2) 5 ?
C2 C3 1.529(12) . ?
C2 C2 1.9(2) 6 ?
C3 C2 1.529(12) 6 ?
C3 C2 1.529(13) 5 ?
C3 C2 1.529(12) 2 ?
C3 C2 1.529(12) 3 ?
C3 C2 1.529(12) 4 ?
N1 N1 1.3(4) 3 ?
N1 N1 1.3(4) 2 ?
N1 C1 1.515(9) 3 ?
O1 Re1 1.673(11) . ?
O2 Re1 1.678(11) . ?
Re1 O1 1.673(11) 3 ?
Re1 O1 1.673(11) 2 ?
Re1 O2 1.678(11) 2 ?
Re1 O2 1.678(11) 3 ?
 
loop_
 _geom_angle_atom_site_label_1
 _geom_angle_atom_site_label_2
 _geom_angle_atom_site_label_3
 _geom_angle
 _geom_angle_site_symmetry_1
 _geom_angle_site_symmetry_3
 _geom_angle_publ_flag
N1 C1 N1 51(10) . 2 ?
N1 C1 C2 121.5(18) . 5 ?
N1 C1 C2 104.1(8) 2 5 ?
N1 C1 C2 104.1(8) . . ?
N1 C1 C2 121.5(18) 2 . ?
C2 C1 C2 38(9) 5 . ?
C2 C2 C1 71(4) 5 . ?
C2 C2 C3 71(4) 5 . ?
C1 C2 C3 107.1(11) . . ?
C2 C2 C2 119.999(12) 5 6 ?
C1 C2 C2 105(3) . 6 ?
C3 C2 C2 52(5) . 6 ?
C2 C3 C2 110(2) 6 5 ?
C2 C3 C2 137.3(14) 6 2 ?
C2 C3 C2 75(10) 5 2 ?
C2 C3 C2 38(8) 6 3 ?
C2 C3 C2 137.3(14) 5 3 ?
C2 C3 C2 110(2) 2 3 ?
C2 C3 C2 110(2) 6 4 ?
C2 C3 C2 110(2) 5 4 ?
C2 C3 C2 38(8) 2 4 ?
C2 C3 C2 75(10) 3 4 ?
C2 C3 C2 75(10) 6 . ?
C2 C3 C2 38(8) 5 . ?
C2 C3 C2 110(2) 2 . ?
C2 C3 C2 110(2) 3 . ?
C2 C3 C2 137.3(14) 4 . ?
N1 N1 N1 60.000(4) 3 2 ?
N1 N1 C1 116(7) 3 . ?
N1 N1 C1 65(8) 2 . ?
N1 N1 C1 65(8) 3 3 ?
N1 N1 C1 116(7) 2 3 ?
C1 N1 C1 121(4) . 3 ?
O1 Re1 O1 73(3) 3 2 ?
O1 Re1 O1 73(3) 3 . ?
O1 Re1 O1 73(3) 2 . ?
O1 Re1 O2 85.4(19) 3 . ?
O1 Re1 O2 85.4(19) 2 . ?
O1 Re1 O2 152.9(15) . . ?
O1 Re1 O2 85.4(19) 3 2 ?
O1 Re1 O2 152.9(15) 2 2 ?
O1 Re1 O2 85.4(19) . 2 ?
O2 Re1 O2 109.4(16) . 2 ?
O1 Re1 O2 152.9(15) 3 3 ?
O1 Re1 O2 85.4(19) 2 3 ?
O1 Re1 O2 85.4(19) . 3 ?
O2 Re1 O2 109.4(16) . 3 ?
O2 Re1 O2 109.4(16) 2 3 ?
 
_refine_diff_density_max    1.525
_refine_diff_density_min   -1.373
_refine_diff_density_rms    0.239

_shelx_res_file
;

    R3M.res created by SHELXL-2014/7

TITL R3M in R3m
CELL 1.54178   6.3552   6.3552   6.3552  89.732  89.732  89.732
ZERR    1.00   0.0008   0.0008   0.0008   0.000   0.000   0.000
LATT -1
SYMM Z, X, Y
SYMM Y, Z, X
SYMM Y, X, Z
SYMM X, Z, Y
SYMM Z, Y, X
SFAC C  H  N  O  Re
UNIT 7 0 1 4 1
L.S. 24
ACTA
BOND
FMAP 2
PLAN 20
DELU 0.01  N1 C1 C2 C3 C4
SIMU 0.01  N1 C1 C2 C3 C4
DFIX 1.5 0.01 C1 N1 C1 C2
DFIX 2.4 0.01 N1 C2
DFIX 3.25 0.01 O1 O2
DFIX 1.68 0.01 Re1 O1 Re1 O2
DFIX 2.45 0.01 C3 C1
DFIX 2.38 0.01 N1 C2
DFIX 2.77 0.01 N1 C3
DFIX 1.53 0.01 N1 C1 C1 C2 C2 C3
EADP O1 O2 Re1
ISOR 0.01
TEMP 27
WGHT    0.188800
FVAR       0.37820
MOLE 1
C1    1    0.273392    0.567366    0.567366    10.50000    0.23882    0.23927 =
         0.23927   -0.00221   -0.00089   -0.00089
C2    1    0.422887    0.740670    0.630865    10.50000    0.23965    0.23953 =
         0.23958   -0.00185   -0.00109   -0.00151
C3    1    0.642897    0.642897    0.642897    10.16667    0.24003    0.24003 =
         0.24003   -0.00161   -0.00161   -0.00161
N1    3    0.353305    0.498744    0.353305    10.16667    0.23858    0.23849 =
         0.23858   -0.00117   -0.00136   -0.00117
O1    4    0.035870    0.035870    0.257701    10.33333    0.09807    0.09807 =
         0.15225   -0.00130   -0.00130   -0.00673
O2    4    0.050901    0.050901   -0.254537    10.33333    0.09807    0.09807 =
         0.15225   -0.00130   -0.00130   -0.00673
RE1   5   -0.000180   -0.000180   -0.000180    10.16667    0.09807    0.09807 =
         0.15225   -0.00130   -0.00130   -0.00673
HKLF 4

REM  R3M in R3m
REM R1 =  0.0778 for     251 Fo > 4sig(Fo)  and  0.0786 for all     263 data
REM     34 parameters refined using     78 restraints

END

WGHT      0.1888      0.0000

REM Highest difference peak  1.525,  deepest hole -1.373,  1-sigma level  0.239
Q1    1  -0.0628 -0.0628 -0.0628  10.16667  0.05    1.53
Q2    1   0.0645  0.0645  0.0645  10.16667  0.05    1.29
Q3    1   0.3332  0.6776  0.5033  11.00000  0.05    0.91
Q4    1   0.4852  0.6609  0.6609  10.50000  0.05    0.55
Q5    1   0.1249 -0.1089  0.1905  11.00000  0.05    0.53
Q6    1   0.1166 -0.1038 -0.1873  11.00000  0.05    0.46
Q7    1   0.5536  0.7421  0.5536  10.50000  0.05    0.44
Q8    1   0.1541  0.1541  0.1541  10.16667  0.05    0.37
Q9    1   0.2612  0.4512  0.4512  10.50000  0.05    0.37
Q10   1  -0.0688 -0.2076 -0.2076  10.50000  0.05    0.30
Q11   1  -0.1834 -0.0973  0.3082  11.00000  0.05    0.22
Q12   1  -0.1074 -0.1074  0.4624  10.50000  0.05    0.15
Q13   1   0.1839  0.0991 -0.3100  11.00000  0.05    0.14
Q14   1   0.1434  0.1434 -0.4059  10.50000  0.05    0.11
Q15   1   0.7267  0.6385  0.8964  11.00000  0.05    0.06
Q16   1  -0.0548  0.0994  0.4249  11.00000  0.05    0.06
Q17   1   0.1217 -0.0311  0.4386  11.00000  0.05    0.06
Q18   1   0.2715  0.3767  0.1310  11.00000  0.05    0.04
Q19   1  -0.1130 -0.0047 -0.4294  11.00000  0.05    0.03
;
_shelx_res_checksum   62216

_shelx_hkl_file
;
   2   2   2  100.19    1.86
   3   3   3    9.15    0.75
   4   4   4    1.38    0.20
   4   4   3    2.66    0.30
   3   3   2   25.09    1.03
   3   2   3   28.82    1.31
   2   2   1  178.66    1.84
   1   2   2  173.46    2.23
   1   1   0 1000.00    3.28
   1   1   0  999.74    2.28
   0   1   1  998.49    3.38
   1   0   0  413.08    1.41
   0   1   0  413.66    1.56
   1   2   1  192.76    1.84
   3   2   2   51.06    1.48
   2   3   2   50.29    1.37
   2   2   3   53.38    1.64
   3   4   3    6.48    0.35
   3   3   4    5.37    0.61
   4   5   4    0.56    0.11
   5   4   4    0.64    0.13
   2   1   0  330.58    2.44
   2   1   0  330.54    1.37
   3   2   1   66.67    1.20
   1   3   2   74.98    1.57
   2   4   3    8.97    0.73
   3   2   4    9.32    0.83
   3   5   4    1.19    0.17
   3   5   4    1.01    0.13
  -1   0   1  921.20    2.14
   1   2   0  329.46    2.43
   0   1   2  333.91    2.69
   1   2   0  331.93    1.96
   2   3   1   69.42    1.30
   3   4   2    8.43    0.36
   2   3   4    8.50    0.79
   4   5   3    1.26    0.18
   5   3   4    1.26    0.20
   3   5   5    0.46    0.09
   5   5   3    0.39    0.10
   4   4   2    4.58    0.36
   3   3   1   45.15    0.68
   1   3   3   46.06    1.45
   3   3   1   45.80    0.70
   0   2   2  112.34    1.69
   2   2   0  110.33    1.06
  -1   1   1  329.91    1.77
   0   2   0  412.66    2.22
   1   3   1  143.01    1.81
   2   4   2   24.79    0.61
   2   2   4   26.01    1.32
   2   4   2   22.57    1.00
   3   5   3    2.30    0.26
   3   5   3    1.72    0.19
   5   3   3    1.61    0.26
   2   5   4    1.99    0.21
   1   4   3   17.41    0.96
   3   1   4   17.98    1.17
   3   2   0  113.41    1.87
  -1   2   1  154.98    1.60
  -1   2   0  352.17    1.59
   1   4   2   32.25    1.15
   4   2   1   29.81    0.72
   5   3   2    3.35    0.33
   2   5   3    4.45    0.31
   4   3   6    0.31    0.08
   6   4   3    0.26    0.09
   2   0  -2  136.69    1.73
   3   1  -1  131.62    1.89
   0   4   2   36.37    0.65
   4   2   0   37.07    0.76
   4   2   0   37.47    0.61
   5   3   1    4.81    0.38
   2   6   4    0.51    0.11
   6   4   2    0.59    0.15
   5   2   4    1.84    0.26
   4   5   2    1.92    0.25
   4   1   3   13.55    0.92
   3   4   1   14.20    0.41
   0   2   3  115.63    2.02
   2   3   0  117.52    1.95
  -1   1   2  187.95    1.86
   0   2  -1  372.59    2.49
  -1   0   2  370.38    2.54
   1   3   0  127.35    1.82
   0   1   3  123.06    1.99
   2   4   1   31.98    0.60
   2   4   1   32.68    0.59
   2   4   1   31.76    0.61
   3   5   2    3.62    0.26
   3   5   2    4.13    0.32
   5   2   3    3.53    0.38
   5   5   2    0.53    0.15
   2   5   5    0.77    0.12
   4   4   1    6.44    0.39
   4   1   4    6.34    0.67
   1   4   4    7.46    0.70
   3   3   0   44.39    0.65
   3   3   0   44.18    0.74
  -1   2   2  166.47    2.00
  -1   2  -1  172.42    1.51
   2  -1  -1  172.07    0.95
   0   3   0  207.46    2.00
   4   1   1   50.54    0.87
   1   4   1   51.60    0.73
   1   4   1   51.92    0.68
   2   5   2    6.36    0.35
   2   5   2    6.41    0.36
   5   2   2    5.74    0.41
   3   6   3    0.48    0.11
   1   5   4    2.39    0.24
   4   3   0   20.37    0.61
   4   3   0   21.69    0.53
   0   4   3   21.19    1.04
   4   3   0   20.76    0.52
  -1   3   2   74.89    1.55
   3   2  -1   76.32    1.61
   2   1  -2  176.80    2.21
   2  -1  -2  179.51    1.74
   3   0  -1  136.13    1.62
   0   4   1   56.64    0.75
   4   1   0   56.94    0.91
   5   2   1   10.33    0.50
   2   1   5   11.30    0.99
   2   6   3    1.19    0.17
   6   3   2    0.80    0.21
   1   6   4    0.83    0.13
   6   4   1    0.64    0.17
   5   3   0    5.01    0.37
   0   5   3    6.04    0.33
  -1   4   2   31.04    0.59
   4   2  -1   30.31    1.13
   4   2  -1   31.51    0.72
   4   2  -1   30.72    0.57
   3   1  -2   76.89    1.63
   2   0  -3  114.67    2.03
   4   1  -1   51.75    0.89
  -1   4   1   51.65    0.70
   0   5   2   11.00    0.41
   5   2   0    9.90    0.48
   1   6   3    1.61    0.19
   6   3   1    1.31    0.24
  -2   4   1   30.05    0.53
   4   1  -2   26.99    1.10
  -1   5   2   12.40    0.43
   0   6   3    2.03    0.20
   0   2  -2  113.30    1.62
  -2   0   2  111.87    1.10
   1   3  -1  145.65    2.11
  -1   1   3  152.98    2.16
   2   4   0   37.03    0.62
   2   4   0   38.10    0.66
   2   4   0   36.36    0.61
   2   4   0   36.53    0.62
   2   4   0   37.27    0.64
   0   2   4   36.35    1.28
   3   5   1    5.70    0.36
   3   5   1    4.52    0.27
   3   5   1    5.14    0.33
   5   1   3    5.40    0.40
   4   6   2    0.36    0.11
   4   5   1    1.94    0.25
   3   4   0   20.95    0.53
   3   4   0   20.68    0.53
   3   4   0   21.29    0.58
   0   3   4   21.02    1.05
   2   3  -1   74.43    1.66
  -1   2   3   75.66    1.63
  -2   1   2  153.97    1.63
   1   2  -2  153.43    2.06
  -1   0   3  134.67    1.98
   0   3  -1  132.93    1.82
   1   4   0   57.68    0.76
   1   4   0   57.28    0.76
   1   4   0   56.57    0.69
   0   1   4   57.55    1.59
   1   2   5   11.30    0.88
   2   5   1   11.10    0.41
   2   5   1   10.92    0.42
   2   5   1   10.80    0.42
   2   5   1   10.17    0.39
   5   1   2   11.12    0.50
   3   6   2    0.85    0.15
   5   5   1    0.93    0.18
   1   5   5    1.20    0.16
   0   4   4    6.83    0.64
   4   4   0    7.21    0.38
   4   4   0    6.76    0.39
   4   4   0    7.30    0.38
  -1   3   3   45.51    1.37
   3   3  -1   44.16    0.78
   3   3  -1   42.22    0.66
  -2   2   2   85.08    1.47
  -1   3  -1  128.12    1.56
   0   4   0   71.02    0.82
   1   5   1   13.69    0.44
   1   5   1   13.70    0.42
   5   1   1   12.82    0.53
   1   1   5   12.67    0.96
   2   6   2    2.06    0.22
   1   6   5    0.31    0.07
   0   5   4    3.52    0.25
   5   4   0    2.35    0.28
   4   3  -1   17.58    0.49
  -1   4   3   17.16    0.48
   4   3  -1   17.14    0.49
   4   3  -1   17.19    0.56
   4   3  -1   17.14    0.98
   3   2  -2   45.62    0.68
   3   2  -2   47.94    1.45
   2   1  -3   74.67    1.74
  -1   4   0   53.73    0.71
   0   5   1   18.19    0.50
   5   1   0   15.55    0.56
   6   2   1    2.39    0.29
   1   6   2    3.07    0.27
   0   6   4    0.86    0.13
  -1   5   3    5.37    0.30
   5   3  -1    5.30    0.33
  -2   4   2   24.52    0.52
   4   2  -2   26.41    0.58
   4   2  -2   23.78    1.15
   3   1  -3   51.15    0.83
  -2   4   0   36.14    0.60
   2   0  -4   37.20    0.74
  -1   5   1   13.81    0.44
   0   6   2    3.47    0.26
  -1   6   3    1.43    0.16
  -2   5   2    5.74    0.29
   4   1  -3   13.67    0.95
   2  -1  -5    7.86    0.84
  -1   6   2    2.79    0.22
  -1   6   2    2.83    0.25
   0   7   3    0.48    0.10
  -3   5   1    5.26    0.27
  -2   6   2    2.02    0.19
  -1   7   3    0.47    0.10
   4   6   1    0.46    0.13
   0   3   5    4.95    0.56
   3   5   0    4.88    0.31
   2   4  -1   30.09    0.58
  -1   2   4   29.29    1.16
   2   4  -1   30.70    0.62
  -2   1   3   79.33    1.62
   0   2  -3   98.31    1.92
   1   4  -1   50.18    0.69
   1   4  -1   51.11    0.76
  -1   1   4   50.79    1.46
   2   5   0   10.53    0.41
   2   5   0   10.40    0.40
   2   5   0   10.61    0.39
   2   5   0   10.87    0.42
   2   5   0   10.29    0.38
   3   6   1    0.92    0.16
   1   5   6    0.30    0.07
   4   5   0    2.43    0.25
  -1   3   4   15.41    0.90
   3   4  -1   16.63    0.50
   3   4  -1   16.82    0.49
   3   4  -1   17.12    0.97
   3   4  -1   17.98    0.54
   2   3  -2   43.60    1.36
   2   3  -2   42.36    0.65
  -2   2   3   45.01    1.29
   1   2  -3   71.69    1.68
  -1   3  -2   69.47    1.44
   0   4  -1   59.24    0.81
   0   1  -4   59.76    0.84
   0   4  -1   61.30    1.41
  -1   0   4   59.89    1.63
   1   5   0   17.33    0.49
   1   5   0   17.83    0.50
   1   5   0   17.90    0.51
   1   5   0   16.95    0.44
   0   1   5   17.22    1.02
   2   6   1    2.42    0.23
  -3  -2  -7    0.26    0.09
   0   5   5    1.04    0.14
  -1   4   4    6.49    0.63
   4   4  -1    6.53    0.35
   4   4  -1    6.72    0.36
   4   4  -1    6.89    0.38
   3   3  -2   32.64    0.64
   3   3  -2   32.81    1.29
   2   2  -3   46.65    0.85
   2   2  -3   45.01    0.73
  -1   4  -1   52.77    0.75
   1   1  -4   51.71    0.84
   1   1  -4   50.45    0.84
   0   5   0   16.43    0.48
   0   5   0   17.01    0.45
   0   0   5   17.15    1.07
   1   6   1    3.96    0.28
   1   6   1    4.18    0.28
   1   6   1    4.63    0.31
  -2  -2  -7    0.80    0.14
   0   6   5    0.22    0.07
   0   6   5    0.36    0.07
  -1   5   4    2.38    0.20
   5   4  -1    1.98    0.26
  -2   4   3    8.24    0.33
   4   3  -2    9.26    0.39
   4   3  -2    7.71    0.73
   4   3  -2    8.22    0.40
   3   2  -3   33.47    0.68
   2   1  -4   32.30    1.45
  -2   4  -1   30.86    0.57
   2   1  -4   32.30    0.73
  -1   5   0   18.53    0.52
   1   0  -5   19.23    0.58
   0   6   1    4.27    0.28
  -1  -2  -7    1.16    0.17
  -1   6   4    0.79    0.11
  -2   5   3    3.60    0.23
   5   3  -2    3.53    0.30
   4   2  -3    9.63    0.43
   4   2  -3    6.30    0.73
   3   1  -4   18.90    0.63
  -2   5   0   11.01    0.38
   2   0  -5   11.70    0.51
  -1   6   1    4.03    0.28
   1  -1  -6    4.86    0.32
   0   7   2    0.77    0.15
   0  -2  -7    1.09    0.16
  -3   5   0    5.51    0.26
  -2   6   1    2.78    0.22
  -1   7   2    0.69    0.13
  -3   6   2    1.08    0.13
  -3   6   1    1.42    0.15
  -2   7   2    0.49    0.10
   0   3  -3   47.06    0.76
   0   3  -3   49.23    1.53
   1   4  -2   29.95    0.58
  -1   2  -4   28.52    0.66
  -1   2   5    8.67    0.71
   2   5  -1    8.88    0.73
   2   5  -1    9.27    0.38
   2   5  -1    8.78    0.38
   3   6   0    1.59    0.24
   3   5  -1    4.66    0.32
  -2   2   4   18.70    1.01
   2   4  -2   19.66    0.59
  -2   2  -4   19.87    0.52
  -1   3  -3   38.98    1.36
  -1   3  -3   38.93    0.67
   0   4  -2   37.48    1.26
   0   4  -2   37.13    0.61
   0   2  -4   37.59    1.49
   0   2  -4   37.82    0.72
  -1   1   5   11.20    0.82
   1   5  -1   12.41    0.44
   1   5  -1   12.85    0.40
   1   5  -1   12.60    0.80
   1   5  -1   12.80    0.45
   2   6   0    2.31    0.25
   0   5   6    0.15    0.06
   4   5  -1    1.89    0.25
   4   5  -1    1.94    0.24
   3   4  -2    8.00    0.35
   3   4  -2    7.93    0.73
   3   4  -2    7.89    0.39
  -3   2  -4    6.87    0.31
   2   3  -3   32.55    0.66
   2   3  -3   32.93    0.78
   1   2  -4   33.32    1.44
   1   2  -4   33.83    0.75
   1   2  -4   32.77    0.72
   0   1  -5   16.51    0.52
   0   1  -5   18.24    0.58
   1   6   0    4.59    0.30
   1   6   0    4.09    0.29
  -2  -1  -7    0.99    0.17
  -1   5   5    0.84    0.11
   4   4  -2    4.34    0.31
   4   4  -2    4.10    0.32
   3   3  -3    9.75    0.41
   3   3  -3    8.17    0.75
   2   2  -4   25.20    0.72
   2   2  -4   24.35    1.33
   2   2  -4   26.08    0.68
   1   1  -5   12.96    1.04
  -1   5  -1   13.91    0.47
   1   1  -5   13.68    0.54
   0   0  -6    5.54    0.36
   0   6   0    4.43    0.27
  -1  -1  -7    1.31    0.20
  -1   6   5    0.31    0.07
   5   4  -2    1.38    0.22
   4   3  -3    6.67    0.37
   4   3  -3    5.09    0.66
   3   2  -4    9.21    0.45
  -2   5  -1   10.25    0.38
   2   1  -5   10.79    0.51
  -1   6   0    4.35    0.29
   1   0  -6    5.17    0.35
   0  -1  -7    1.43    0.19
   5   3  -3    1.41    0.24
   4   2  -4    4.04    0.34
   3   1  -5    5.23    0.40
  -2   6   0    2.92    0.23
   2   0  -6    2.78    0.30
  -1   7   1    0.99    0.15
   1  -1  -7    1.05    0.17
  -3   6   3    0.47    0.09
  -2   7   1    0.65    0.11
   3   6  -1    1.24    0.19
  -3   1  -6    1.10    0.19
  -2   2  -5    3.83    0.54
   2   5  -2    5.39    0.30
   2   5  -2    4.55    0.56
   2   5  -2    4.29    0.28
  -2   2  -5    5.29    0.34
  -1   3  -4   15.94    1.03
   1   4  -3   16.88    0.50
   1   4  -3   15.92    0.97
   1   4  -3   16.84    0.54
  -1   3  -4   17.03    0.55
   0   4  -3   19.82    0.54
   0   3  -4   19.03    0.56
   0   3  -4   20.63    0.63
   0   3  -4   20.78    1.23
  -1   2  -5    7.60    0.79
   1   5  -2    9.40    0.37
   1   5  -2    8.08    0.71
   1   5  -2    8.67    0.39
  -1   2  -5    8.82    0.40
  -1   2  -5    9.67    0.46
   2   6  -1    2.58    0.23
  -2   1  -6    2.69    0.27
   2   6  -1    2.54    0.25
  -3   0  -7    0.29    0.11
  -1   4   6    0.54    0.09
   3   5  -2    2.87    0.27
  -3   2  -5    2.60    0.23
   2   4  -3    8.57    0.44
   2   4  -3    6.72    0.68
  -2   3  -4    7.59    0.35
  -1   4  -3   15.50    0.46
   1   3  -4   17.61    0.57
   1   3  -4   18.12    1.17
   0   2  -5   10.71    1.00
   0   5  -2    9.72    0.34
   0   2  -5   10.85    0.46
   1   6  -1    3.13    0.27
   1   6  -1    3.19    0.22
   4   5  -2    1.39    0.21
   4   5  -2    1.12    0.21
   3   4  -3    6.29    0.34
   3   4  -3    5.62    0.36
   2   3  -4    9.40    0.45
   1   2  -5   10.76    0.49
   1   2  -5   11.23    0.55
   0   6  -1    4.11    0.28
   0   1  -6    4.42    0.36
   1   7   0    0.94    0.17
  -1   0  -7    1.28    0.21
   4   4  -3    1.56    0.23
   3   3  -4    6.34    0.38
   3   3  -4    3.96    0.61
   2   2  -5    6.74    0.44
   1   1  -6    3.78    0.35
   0   0  -7    1.32    0.21
   5   4  -3    0.54    0.18
   4   3  -4    1.73    0.26
   3   2  -5    3.40    0.33
   2   1  -6    3.04    0.31
   1   0  -7    1.14    0.19
   4   2  -5    1.21    0.22
   3   1  -6    0.88    0.20
   0   4  -4    6.97    0.41
   0   4  -4    6.17    0.35
   1   5  -3    4.69    0.31
  -1   3  -5    4.12    0.30
   1   5  -3    4.72    0.33
  -1   3  -5    4.71    0.35
   2   6  -2    1.27    0.23
   2   6  -2    1.32    0.19
  -2   2  -6    1.46    0.21
   3   6  -2    0.95    0.17
   3   6  -2    0.82    0.18
  -2   3  -5    2.11    0.22
   2   5  -3    2.79    0.27
  -2   3  -5    2.42    0.24
   1   4  -4    6.72    0.40
  -1   4  -4    5.74    0.34
   0   5  -3    4.34    0.27
   0   3  -5    5.13    0.34
   0   3  -5    5.52    0.42
   0   3  -5    4.23    0.70
   1   6  -2    2.08    0.20
   1   6  -2    2.18    0.25
  -1   2  -6    2.47    0.29
   2   7  -1    0.48    0.15
  -2   1  -7    0.50    0.15
   3   5  -3    1.28    0.23
  -3   3  -5    0.76    0.15
   2   4  -4    4.53    0.36
   1   3  -5    4.83    0.35
   0   6  -2    2.01    0.25
   1   7  -1    0.87    0.17
   4   5  -3    0.61    0.16
   3   4  -4    1.71    0.26
   3   4  -4    1.38    0.25
   2   3  -5    4.26    0.38
  -1   6  -2    1.82    0.22
   1   2  -6    3.06    0.35
   0   7  -1    0.81    0.14
   0   1  -7    1.07    0.21
   4   4  -4    0.84    0.19
   3   3  -5    1.70    0.26
   2   2  -6    1.84    0.28
   1   1  -7    0.84    0.19
   5   4  -4    0.16    0.12
   4   3  -5    0.44    0.17
   3   2  -6    0.90    0.19
   2   1  -7    0.37    0.14
   2   6  -3    0.70    0.16
  -1   4  -5    1.49    0.22
   1   5  -4    1.54    0.23
  -1   4  -5    1.25    0.22
   1   5  -4    1.74    0.24
   0   4  -5    2.47    0.29
   0   5  -4    2.00    0.22
   0   4  -5    1.98    0.26
  -1   3  -6    0.94    0.20
   1   6  -3    1.02    0.23
  -1   3  -6    0.74    0.17
   2   7  -2    0.46    0.13
   3   6  -3    0.47    0.15
   3   6  -3    0.45    0.14
   2   5  -4    1.58    0.23
  -2   4  -5    0.61    0.17
   1   4  -5    1.95    0.28
  -1   5  -4    1.29    0.23
   1   4  -5    1.52    0.25
   0   6  -3    1.49    0.21
   0   3  -6    1.72    0.27
   1   7  -2    0.58    0.15
  -1   2  -7    0.49    0.16
   4   6  -3    0.20    0.10
   3   5  -4    0.41    0.17
  -3   4  -5    0.30    0.12
   3   5  -4    0.67    0.18
   2   4  -5    1.56    0.26
   1   3  -6    1.19    0.27
   0   2  -7    0.66    0.18
   0   7  -2    0.52    0.14
   4   5  -4    0.30    0.13
   3   4  -5    0.69    0.20
   2   3  -6    1.02    0.22
   1   2  -7    0.60    0.17
   4   4  -5    0.15    0.12
   3   3  -6    0.32    0.15
   2   2  -7    0.35    0.12
   0   5  -5    0.58    0.16
   1   6  -4    0.46    0.19
  -1   4  -6    0.43    0.13
   2   7  -3    0.13    0.10
   2   6  -4    0.31    0.15
  -2   4  -6    0.08    0.09
   2   6  -4    0.27    0.13
  -1   5  -5    0.40    0.15
   1   5  -5    0.67    0.17
   0   4  -6    0.44    0.15
   0   6  -4    0.51    0.15
   1   7  -3    0.25    0.12
   3   6  -4    0.16    0.10
  -2   5  -5    0.26    0.13
   2   5  -5    0.24    0.15
   2   5  -5    0.34    0.15
  -1   6  -4    0.40    0.14
   0   7  -3    0.27    0.11
   0   3  -7    0.25    0.11
  -3   5  -5    0.09    0.08
   3   5  -5    0.12    0.11
  -2   6  -4    0.20    0.12
   2   4  -6    0.32    0.15
   1   3  -7    0.27    0.11
  -3   6  -4    0.12    0.08
   3   4  -6    0.05    0.08
   0   6  -5    0.15    0.10
   0   0   0    0.00    0.00
;
_shelx_hkl_checksum   98298

# start Validation Reply Form
_vrf_SYMMS02_R3M
;
PROBLEM: Cell angle alpha should be 90 for a trigonal/hexagonal
RESPONSE: It is more reasonable to use rhombic unit cell for crystal resolution.
;
# end Validation Reply Form
