# Supplementary material for: The First Ring Enlargement Induced Large Piezoelectric Response in a Polycrystalline Molecular Ferroelectric
Source: Adv Sci (Weinh). 2023 Jun 16;10(24):2302426. doi: 10.1002/advs.202302426 (PMC10460893; doi:10.1002/advs.202302426)
Supplement: Supplementary file 2 — Supporting Information [file ADVS-10-2302426-s002.zip › CIF for [3.2.1-abco]ReO4 at 373 K.cif]

 
data_PM-3M
 
_audit_creation_method            'SHELXL-2014/7'
_shelx_SHELXL_version_number      '2014/7'
_chemical_name_systematic         ?
_chemical_name_common             ?
_chemical_melting_point           ?
_chemical_formula_moiety          'C8 H0 N0 O4 Re' 
_chemical_formula_sum
 'C8 H0 N0 O4 Re' 
_chemical_formula_weight          346.28

loop_
 _atom_type_symbol
 _atom_type_description
 _atom_type_scat_dispersion_real
 _atom_type_scat_dispersion_imag
 _atom_type_scat_source
 'C'  'C'   0.0181   0.0091
 'International Tables Vol C Tables 4.2.6.8 and 6.1.1.4'
 'H'  'H'   0.0000   0.0000
 'International Tables Vol C Tables 4.2.6.8 and 6.1.1.4'
 'N'  'N'   0.0311   0.0180
 'International Tables Vol C Tables 4.2.6.8 and 6.1.1.4'
 'O'  'O'   0.0492   0.0322
 'International Tables Vol C Tables 4.2.6.8 and 6.1.1.4'
 'Re'  'Re'  -5.2083   5.8923
 'International Tables Vol C Tables 4.2.6.8 and 6.1.1.4'
 
_space_group_crystal_system       cubic
_space_group_IT_number            221
_space_group_name_H-M_alt         'P m -3 m'
_space_group_name_Hall            '-P 4 2 3'
 
_shelx_space_group_comment
;
The symmetry employed for this shelxl refinement is uniquely defined
by the following loop, which should always be used as a source of
symmetry information in preference to the above space-group names.
They are only intended as comments.
;
 
loop_
 _space_group_symop_operation_xyz
 'x, y, z'
 '-x, -y, z'
 '-x, y, -z'
 'x, -y, -z'
 'z, x, y'
 'z, -x, -y'
 '-z, -x, y'
 '-z, x, -y'
 'y, z, x'
 '-y, z, -x'
 'y, -z, -x'
 '-y, -z, x'
 'y, x, -z'
 '-y, -x, -z'
 'y, -x, z'
 '-y, x, z'
 'x, z, -y'
 '-x, z, y'
 '-x, -z, -y'
 'x, -z, y'
 'z, y, -x'
 'z, -y, x'
 '-z, y, x'
 '-z, -y, -x'
 '-x, -y, -z'
 'x, y, -z'
 'x, -y, z'
 '-x, y, z'
 '-z, -x, -y'
 '-z, x, y'
 'z, x, -y'
 'z, -x, y'
 '-y, -z, -x'
 'y, -z, x'
 '-y, z, x'
 'y, z, -x'
 '-y, -x, z'
 'y, x, z'
 '-y, x, -z'
 'y, -x, -z'
 '-x, -z, y'
 'x, -z, -y'
 'x, z, y'
 '-x, z, -y'
 '-z, -y, x'
 '-z, y, -x'
 'z, -y, -x'
 'z, y, x'
 
_cell_length_a                    6.4362(3)
_cell_length_b                    6.4362(3)
_cell_length_c                    6.4362(3)
_cell_angle_alpha                 90
_cell_angle_beta                  90
_cell_angle_gamma                 90
_cell_volume                      266.62(4)
_cell_formula_units_Z             1
_cell_measurement_temperature     373(2)
_cell_measurement_reflns_used   136
_cell_measurement_theta_min     6.8660
_cell_measurement_theta_max     47.5860
 
_exptl_crystal_description        block
_exptl_crystal_colour             colorless
_exptl_crystal_density_meas       ?
_exptl_crystal_density_method     ?
_exptl_crystal_density_diffrn     2.157          
_exptl_crystal_F_000              155
_exptl_transmission_factor_min    ?
_exptl_transmission_factor_max    ?
_exptl_crystal_size_max           0.14
_exptl_crystal_size_mid           0.12
_exptl_crystal_size_min           0.1
_exptl_absorpt_coefficient_mu     22.180
_shelx_estimated_absorpt_T_min    ?
_shelx_estimated_absorpt_T_max    ?
_exptl_absorpt_correction_type    multi-scan
_exptl_absorpt_correction_T_min   0.085
_exptl_absorpt_correction_T_max   0.109
_exptl_absorpt_process_details    
;
CrysAlisPro 1.171.42.79a (Rigaku Oxford Diffraction, 2022)
Empirical absorption correction using spherical harmonics,
implemented in SCALE3 ABSPACK scaling algorithm.
;
_exptl_absorpt_special_details    ?
_diffrn_ambient_temperature       373(2)
_diffrn_radiation_wavelength      1.54178
_diffrn_radiation_type            CuK\a
_diffrn_source                    'Rotating-anode X-ray tube'
_diffrn_measurement_device_type   'XtaLAB Synergy R, DW system, HyPix'
_diffrn_measurement_method        ?
_diffrn_detector_area_resol_mean  ?
_diffrn_reflns_number             261
_diffrn_reflns_av_unetI/netI      0.0224
_diffrn_reflns_av_R_equivalents   0.0173
_diffrn_reflns_limit_h_min        -5
_diffrn_reflns_limit_h_max        5
_diffrn_reflns_limit_k_min        -7
_diffrn_reflns_limit_k_max        1
_diffrn_reflns_limit_l_min        -7
_diffrn_reflns_limit_l_max        7
_diffrn_reflns_theta_min          6.879
_diffrn_reflns_theta_max          74.939
_diffrn_reflns_theta_full         67.679
_diffrn_measured_fraction_theta_max   0.951
_diffrn_measured_fraction_theta_full  0.986
_diffrn_reflns_Laue_measured_fraction_max    0.951
_diffrn_reflns_Laue_measured_fraction_full   0.986
_diffrn_reflns_point_group_measured_fraction_max   0.951
_diffrn_reflns_point_group_measured_fraction_full  0.986
_reflns_number_total              78
_reflns_number_gt                 61
_reflns_threshold_expression      'I > 2\s(I)'
_reflns_Friedel_coverage          0.000
_reflns_Friedel_fraction_max      .
_reflns_Friedel_fraction_full     .
 
_reflns_special_details
;
 Reflections were merged by SHELXL according to the crystal
 class for the calculation of statistics and refinement.
 
 _reflns_Friedel_fraction is defined as the number of unique
 Friedel pairs measured divided by the number that would be
 possible theoretically, ignoring centric projections and
 systematic absences.
;
 
_computing_data_collection        ?
_computing_cell_refinement        ?
_computing_data_reduction         ?
_computing_structure_solution     ?
_computing_structure_refinement 'SHELXL-2014/7 (Sheldrick, 2014)'
_computing_molecular_graphics     ?
_computing_publication_material   ?
_refine_special_details           ?
_refine_ls_structure_factor_coef  Fsqd
_refine_ls_matrix_type            full
_refine_ls_weighting_scheme       calc
_refine_ls_weighting_details
'w=1/[\s^2^(Fo^2^)+(0.0899P)^2^] where P=(Fo^2^+2Fc^2^)/3'
_atom_sites_solution_primary      ?
_atom_sites_solution_secondary    ?
_atom_sites_solution_hydrogens    .
_refine_ls_hydrogen_treatment     undef
_refine_ls_extinction_method      none
_refine_ls_extinction_coef        .
_refine_ls_number_reflns          78
_refine_ls_number_parameters      10
_refine_ls_number_restraints      1
_refine_ls_R_factor_all           0.0456
_refine_ls_R_factor_gt            0.0409
_refine_ls_wR_factor_ref          0.1211
_refine_ls_wR_factor_gt           0.1112
_refine_ls_goodness_of_fit_ref    1.063
_refine_ls_restrained_S_all       1.055
_refine_ls_shift/su_max           0.000
_refine_ls_shift/su_mean          0.000
 
loop_
 _atom_site_label
 _atom_site_type_symbol
 _atom_site_fract_x
 _atom_site_fract_y
 _atom_site_fract_z
 _atom_site_U_iso_or_equiv
 _atom_site_adp_type
 _atom_site_occupancy
 _atom_site_site_symmetry_order  
 _atom_site_calc_flag
 _atom_site_refinement_flags_posn
 _atom_site_refinement_flags_adp
 _atom_site_refinement_flags_occupancy
 _atom_site_disorder_assembly
 _atom_site_disorder_group
Re1 Re 0.5000 0.5000 0.5000 0.1629(13) Uani 1 48 d DS T P . .
O1 O 0.389(5) 0.264(3) 0.5000 0.1629(13) Uani 0.1667 2 d DS T P . .
C1 C 0.197(6) 0.070(5) 0.070(5) 0.29(5) Uani 0.3333 2 d S T P . .
 
loop_
 _atom_site_aniso_label
 _atom_site_aniso_U_11
 _atom_site_aniso_U_22
 _atom_site_aniso_U_33
 _atom_site_aniso_U_23
 _atom_site_aniso_U_13
 _atom_site_aniso_U_12
Re1 0.1629(13) 0.1629(13) 0.1629(13) 0.000 0.000 0.000
O1 0.1629(13) 0.1629(13) 0.1629(13) 0.000 0.000 0.000
C1 0.17(2) 0.35(8) 0.35(8) -0.18(7) -0.039(17) -0.039(17)
 
_geom_special_details
;
 All esds (except the esd in the dihedral angle between two l.s. planes)
 are estimated using the full covariance matrix.  The cell esds are taken
 into account individually in the estimation of esds in distances, angles
 and torsion angles; correlations between esds in cell parameters are only
 used when they are defined by crystal symmetry.  An approximate (isotropic)
 treatment of cell esds is used for estimating esds involving l.s. planes.
;
 
loop_
 _geom_bond_atom_site_label_1
 _geom_bond_atom_site_label_2
 _geom_bond_distance
 _geom_bond_site_symmetry_2
 _geom_bond_publ_flag
Re1 O1 1.680(10) 47_566 ?
Re1 O1 1.680(10) 23_655 ?
Re1 O1 1.680(10) 25_666 ?
Re1 O1 1.680(10) 43 ?
Re1 O1 1.680(10) 19_666 ?
Re1 O1 1.680(10) 5 ?
Re1 O1 1.680(10) 29_666 ?
Re1 O1 1.680(10) 37_665 ?
Re1 O1 1.680(10) 13_556 ?
Re1 O1 1.680(10) 9 ?
Re1 O1 1.680(10) 33_666 ?
Re1 O1 1.680(10) 3_656 ?
O1 O1 1.01(5) 21_556 ?
O1 O1 1.01(5) 23_655 ?
O1 O1 1.14(7) 13_556 ?
O1 O1 1.43(7) 3_656 ?
C1 C1 0.90(7) 27 ?
C1 C1 0.90(7) 26 ?
C1 C1 1.16(8) 9 ?
C1 C1 1.16(8) 5 ?
C1 C1 1.27(10) 4 ?
C1 C1 1.47(4) 34 ?
C1 C1 1.47(4) 31 ?
C1 C1 1.90(5) 32 ?
C1 C1 1.90(5) 36 ?
C1 C1 1.90(5) 30 ?
C1 C1 1.90(5) 35 ?
 
loop_
 _geom_angle_atom_site_label_1
 _geom_angle_atom_site_label_2
 _geom_angle_atom_site_label_3
 _geom_angle
 _geom_angle_site_symmetry_1
 _geom_angle_site_symmetry_3
 _geom_angle_publ_flag
O1 Re1 O1 180.0 47_566 23_655 ?
O1 Re1 O1 35.1(17) 47_566 25_666 ?
O1 Re1 O1 144.9(17) 23_655 25_666 ?
O1 Re1 O1 112.7(8) 47_566 43 ?
O1 Re1 O1 67.3(8) 23_655 43 ?
O1 Re1 O1 100.5(10) 25_666 43 ?
O1 Re1 O1 67.3(8) 47_566 19_666 ?
O1 Re1 O1 112.7(8) 23_655 19_666 ?
O1 Re1 O1 79.5(10) 25_666 19_666 ?
O1 Re1 O1 180.0 43 19_666 ?
O1 Re1 O1 140(2) 47_566 5 ?
O1 Re1 O1 40(2) 23_655 5 ?
O1 Re1 O1 112.7(8) 25_666 5 ?
O1 Re1 O1 35.1(16) 43 5 ?
O1 Re1 O1 144.9(17) 19_666 5 ?
O1 Re1 O1 40(2) 47_566 29_666 ?
O1 Re1 O1 140(2) 23_655 29_666 ?
O1 Re1 O1 67.3(8) 25_666 29_666 ?
O1 Re1 O1 144.9(16) 43 29_666 ?
O1 Re1 O1 35.1(16) 19_666 29_666 ?
O1 Re1 O1 180.0 5 29_666 ?
O1 Re1 O1 67.3(8) 47_566 37_665 ?
O1 Re1 O1 112.7(8) 23_655 37_665 ?
O1 Re1 O1 40(2) 25_666 37_665 ?
O1 Re1 O1 112.7(8) 43 37_665 ?
O1 Re1 O1 67.3(8) 19_666 37_665 ?
O1 Re1 O1 100.5(10) 5 37_665 ?
O1 Re1 O1 79.5(10) 29_666 37_665 ?
O1 Re1 O1 112.7(8) 47_566 13_556 ?
O1 Re1 O1 67.3(8) 23_655 13_556 ?
O1 Re1 O1 140(2) 25_666 13_556 ?
O1 Re1 O1 67.3(8) 43 13_556 ?
O1 Re1 O1 112.7(8) 19_666 13_556 ?
O1 Re1 O1 79.5(10) 5 13_556 ?
O1 Re1 O1 100.5(10) 29_666 13_556 ?
O1 Re1 O1 180.0(17) 37_665 13_556 ?
O1 Re1 O1 100.5(10) 47_566 9 ?
O1 Re1 O1 79.5(10) 23_655 9 ?
O1 Re1 O1 112.7(8) 25_666 9 ?
O1 Re1 O1 40(2) 43 9 ?
O1 Re1 O1 140(2) 19_666 9 ?
O1 Re1 O1 67.3(8) 5 9 ?
O1 Re1 O1 112.7(8) 29_666 9 ?
O1 Re1 O1 144.9(17) 37_665 9 ?
O1 Re1 O1 35.1(16) 13_556 9 ?
O1 Re1 O1 79.5(10) 47_566 33_666 ?
O1 Re1 O1 100.5(10) 23_655 33_666 ?
O1 Re1 O1 67.3(8) 25_666 33_666 ?
O1 Re1 O1 140(2) 43 33_666 ?
O1 Re1 O1 40(2) 19_666 33_666 ?
O1 Re1 O1 112.7(8) 5 33_666 ?
O1 Re1 O1 67.3(8) 29_666 33_666 ?
O1 Re1 O1 35.1(16) 37_665 33_666 ?
O1 Re1 O1 144.9(16) 13_556 33_666 ?
O1 Re1 O1 180.0 9 33_666 ?
O1 Re1 O1 144.9(17) 47_566 3_656 ?
O1 Re1 O1 35.1(16) 23_655 3_656 ?
O1 Re1 O1 130(2) 25_666 3_656 ?
O1 Re1 O1 100.5(10) 43 3_656 ?
O1 Re1 O1 79.5(10) 19_666 3_656 ?
O1 Re1 O1 67.3(8) 5 3_656 ?
O1 Re1 O1 112.7(8) 29_666 3_656 ?
O1 Re1 O1 90.000(5) 37_665 3_656 ?
O1 Re1 O1 90.000(5) 13_556 3_656 ?
O1 Re1 O1 112.7(9) 9 3_656 ?
O1 Re1 O1 67.3(8) 33_666 3_656 ?
O1 O1 O1 89.999(7) 21_556 23_655 ?
O1 O1 O1 119.999(3) 21_556 13_556 ?
O1 O1 O1 119.999(3) 23_655 13_556 ?
O1 O1 O1 45.000(3) 21_556 3_656 ?
O1 O1 O1 45.000(3) 23_655 3_656 ?
O1 O1 O1 134.999(7) 13_556 3_656 ?
O1 O1 Re1 72.5(8) 21_556 . ?
O1 O1 Re1 72.5(8) 23_655 . ?
O1 O1 Re1 70.2(12) 13_556 . ?
O1 O1 Re1 64.8(12) 3_656 . ?
C1 C1 C1 90.002(3) 27 26 ?
C1 C1 C1 90.001(4) 27 9 ?
C1 C1 C1 135.003(9) 26 9 ?
C1 C1 C1 135.003(9) 27 5 ?
C1 C1 C1 90.001(2) 26 5 ?
C1 C1 C1 60.000(3) 9 5 ?
C1 C1 C1 45.001(3) 27 4 ?
C1 C1 C1 45.001(4) 26 4 ?
C1 C1 C1 120.002(1) 9 4 ?
C1 C1 C1 120.002(2) 5 4 ?
C1 C1 C1 52(4) 27 34 ?
C1 C1 C1 124(2) 26 34 ?
C1 C1 C1 38(4) 9 34 ?
C1 C1 C1 92(3) 5 34 ?
C1 C1 C1 88(3) 4 34 ?
C1 C1 C1 124(2) 27 31 ?
C1 C1 C1 52(4) 26 31 ?
C1 C1 C1 92(3) 9 31 ?
C1 C1 C1 38(4) 5 31 ?
C1 C1 C1 88(3) 4 31 ?
C1 C1 C1 112(3) 34 31 ?
C1 C1 C1 25.5(16) 27 32 ?
C1 C1 C1 90.002(2) 26 32 ?
C1 C1 C1 72.3(11) 9 32 ?
C1 C1 C1 109.5(16) 5 32 ?
C1 C1 C1 50.4(6) 4 32 ?
C1 C1 C1 38(3) 34 32 ?
C1 C1 C1 105.3(4) 31 32 ?
C1 C1 C1 90.002(1) 27 36 ?
C1 C1 C1 25.5(16) 26 36 ?
C1 C1 C1 109.5(16) 9 36 ?
C1 C1 C1 72.3(11) 5 36 ?
C1 C1 C1 50.4(6) 4 36 ?
C1 C1 C1 105.3(4) 34 36 ?
C1 C1 C1 38(3) 31 36 ?
C1 C1 C1 79.3(13) 32 36 ?
C1 C1 C1 115.5(16) 27 30 ?
C1 C1 C1 90.001(2) 26 30 ?
C1 C1 C1 50.4(6) 9 30 ?
C1 C1 C1 19.5(16) 5 30 ?
C1 C1 C1 107.7(11) 4 30 ?
C1 C1 C1 76.0(15) 34 30 ?
C1 C1 C1 42(4) 31 30 ?
C1 C1 C1 90.001(2) 32 30 ?
C1 C1 C1 67.1(11) 36 30 ?
C1 C1 C1 90.001(2) 27 35 ?
C1 C1 C1 115.5(16) 26 35 ?
C1 C1 C1 19.5(16) 9 35 ?
C1 C1 C1 50.4(6) 5 35 ?
C1 C1 C1 107.7(11) 4 35 ?
C1 C1 C1 42(4) 34 35 ?
C1 C1 C1 76.0(15) 31 35 ?
C1 C1 C1 67.1(11) 32 35 ?
C1 C1 C1 90.001(3) 36 35 ?
C1 C1 C1 35(2) 30 35 ?
 
_refine_diff_density_max    0.524
_refine_diff_density_min   -0.182
_refine_diff_density_rms    0.104

_shelx_res_file
;

    PM-3M.res created by SHELXL-2014/7


TITL PM-3M in Pm-3m
CELL 1.54178   6.4362   6.4362   6.4362  90.000  90.000  90.000
ZERR    1.00   0.0003   0.0003   0.0003   0.000   0.000   0.000
LATT 1
SYMM -X, -Y, Z
SYMM -X, Y, -Z
SYMM X, -Y, -Z
SYMM Z, X, Y
SYMM Z, -X, -Y
SYMM -Z, -X, Y
SYMM -Z, X, -Y
SYMM Y, Z, X
SYMM -Y, Z, -X
SYMM Y, -Z, -X
SYMM -Y, -Z, X
SYMM Y, X, -Z
SYMM -Y, -X, -Z
SYMM Y, -X, Z
SYMM -Y, X, Z
SYMM X, Z, -Y
SYMM -X, Z, Y
SYMM -X, -Z, -Y
SYMM X, -Z, Y
SYMM Z, Y, -X
SYMM Z, -Y, X
SYMM -Z, Y, X
SYMM -Z, -Y, -X
SFAC C  H  N  O  Re
UNIT 8 0 0 4 1
L.S. 21
ACTA
BOND
FMAP 2
PLAN 10
TEMP 100
eadp O1 Re1
DFIX 1.68 0.01 Re1 O1
WGHT    0.089900
FVAR       0.38909
MOLE 1
RE1   5    0.500000    0.500000    0.500000    10.02083    0.16288    0.16288 =
         0.16288    0.00000    0.00000    0.00000
O1    4    0.388785    0.263785    0.500000    10.08333    0.16288    0.16288 =
         0.16288    0.00000    0.00000    0.00000
C1    1    0.197148    0.069684    0.069684    10.16667    0.17171    0.34668 =
         0.34668   -0.18410   -0.03918   -0.03918
HKLF 4

REM  PM-3M in Pm-3m
REM R1 =  0.0409 for      61 Fo > 4sig(Fo)  and  0.0456 for all      78 data
REM     10 parameters refined using      1 restraints

END

WGHT      0.0793      0.0138

REM Highest difference peak  0.524,  deepest hole -0.182,  1-sigma level  0.104
Q1    1   0.5000  0.4096  0.5000  10.12500  0.05    0.52
Q2    1   0.3097  0.0737  0.0737  10.50000  0.05    0.17
Q3    1   0.3007  0.0000  0.0000  10.12500  0.05    0.17
Q4    1   0.2973  0.0000  0.1510  10.50000  0.05    0.16
Q5    1   0.5000  0.1711  0.5000  10.12500  0.05    0.16
Q6    1   0.5000  0.0000  0.5000  10.06250  0.05    0.03
;
_shelx_res_checksum   68086

_shelx_hkl_file
;
   0  -1   0  433.32   10.62
   0  -1   0  431.76   10.61
   1  -1   1  370.76    9.13
  -1   0   1 1000.00   24.51
   0  -2   0  347.05    8.54
  -2   1   1  132.87    3.27
   2  -1   1  133.74    3.32
   2   0   1  289.32    6.97
   0  -2  -1  277.05    6.97
  -1  -2   1  134.51    3.39
   2   1   1  135.62    3.33
   2  -2   1  126.18    3.20
   2  -2   0   82.43    2.12
  -2  -1   2  126.40    3.18
  -2  -2   2   58.43    1.54
   0  -3   0  141.03    3.53
   3  -1   1   84.67    2.17
   0  -3  -1   82.95    2.14
  -1  -3   0   85.36    2.18
   1  -3   0   85.99    2.17
   3   0   1   83.58    2.13
  -1  -3   1   88.20    2.26
   1  -3  -1   87.55    2.24
   3  -2   1   41.78    1.15
   3  -2   0   65.77    1.72
   0  -3  -2   64.12    1.65
  -3  -1   2   43.01    1.13
  -3  -2   1   42.72    1.17
  -2  -3   1   43.38    1.17
   2  -3  -1   39.42    1.16
  -3  -2   2   23.85    0.71
  -2  -3  -3   13.15    0.39
   3  -3   1   20.11    0.65
   3  -3   0   18.89    0.61
   2  -3  -3   13.64    0.42
  -3  -3   2   13.53    0.49
  -3  -3   3    3.14    0.18
   0  -4   0   36.47    0.94
   4  -1   1   24.28    0.72
   1  -4   1   24.66    0.65
  -1  -4  -1   24.54    0.74
   4   0   1   27.83    0.78
  -1  -4   0   27.58    0.81
   1  -4   0   28.15    0.74
   0  -4   1   28.35    0.74
  -1  -4   0   27.95    0.73
   1  -4  -1   26.01    0.74
  -1  -4   1   24.43    0.66
   2  -4   2    9.11    0.30
  -2  -4  -2   10.22    0.30
   2  -4   1   13.14    0.38
   1  -4   2   13.24    0.39
  -2  -4  -1   12.14    0.49
   4  -2   1   14.26    0.48
  -1  -4  -2   13.28    0.39
   2  -4   0   16.11    0.44
   0  -4  -2   15.05    0.46
   2  -4   0   15.94    0.55
   0  -4   2   16.48    0.46
  -2  -4   0   16.06    0.56
  -2  -4   0   16.67    0.44
   1  -4  -2   14.33    0.46
  -4  -1   2   13.64    0.44
  -2  -4   1   13.53    0.38
   2  -4  -1   13.10    0.48
  -2  -4   1   12.93    0.47
  -1  -4   2   13.04    0.39
  -4  -2   1   14.32    0.49
   1  -4  -2   12.62    0.39
  -1  -4   2   13.55    0.44
   2  -4  -2    8.80    0.37
  -2  -4   2    9.21    0.29
  -4  -2   2    9.14    0.31
  -4  -2   2    9.02    0.35
  -2  -4  -3    2.82    0.14
  -2  -3  -4    2.88    0.15
  -3  -4  -1    5.99    0.33
   4  -3   1    5.76    0.30
  -1  -4  -3    6.27    0.23
  -3  -4   0    6.53    0.33
   0  -3   4    7.19    0.24
   0  -4  -3    6.46    0.24
   4  -3   0    6.93    0.33
   0  -4   3    6.54    0.26
   3  -4   0    6.29    0.32
  -1  -3   4    5.38    0.23
  -1  -4   3    4.56    0.23
  -4  -3   1    6.27    0.30
   3  -4  -1    5.18    0.29
   4  -3  -1    6.15    0.31
  -4  -3   1    4.30    0.22
  -3  -4   1    5.48    0.28
   1  -4  -3    5.31    0.21
  -4  -3   2    2.17    0.18
   2  -4  -3    2.89    0.14
  -3  -4   2    2.15    0.18
  -2  -4   3    2.50    0.17
  -2  -3   4    2.89    0.17
   2  -3  -4    2.93    0.15
  -4  -3   2    2.39    0.16
   3  -4  -2    1.85    0.19
   3  -4  -3    1.50    0.17
  -3  -4   3    1.36    0.15
  -3  -3   4    1.73    0.14
  -4  -3   3    1.50    0.13
   3  -3  -4    1.88    0.11
  -2  -4  -4    1.19    0.10
  -4  -4  -1    1.38    0.18
  -1  -4  -4    1.73    0.12
  -4  -4   0    1.87    0.19
   0  -4   4    1.72    0.13
   0  -4  -4    1.82    0.13
   4  -4   0    1.60    0.17
   4  -4  -1    1.31    0.17
  -4  -4   1    1.46    0.16
  -1  -4   4    1.19    0.12
   1  -4  -4    1.54    0.12
   2  -4  -4    1.06    0.10
  -2  -4   4    0.92    0.12
  -4  -4   3    0.26    0.11
  -4  -3   4    0.29    0.09
  -4  -4   4    0.17    0.09
   0  -5   0    5.52    0.20
   1  -5   1    3.99    0.17
  -1  -5  -1    4.47    0.17
  -1  -5   0    6.34    0.21
   1  -5   0    6.24    0.22
   5  -1   0    6.36    0.30
   0  -5   1    6.09    0.22
   0  -5  -1    5.95    0.22
  -1  -5   1    4.08    0.17
  -5  -1   1    4.30    0.23
   1  -5  -1    4.20    0.17
   2  -5   2    1.34    0.10
   2  -5   1    2.89    0.13
   1  -5   2    2.75    0.14
   5  -2   1    2.76    0.20
  -2  -5  -1    2.95    0.13
   5  -2   0    3.02    0.20
  -2  -5   0    3.07    0.13
   2  -5   0    3.02    0.13
   0  -5   2    3.05    0.15
  -2  -5   1    2.67    0.13
  -5  -2   1    2.79    0.20
  -1  -5   2    2.91    0.14
   2  -5  -1    3.06    0.14
  -2  -5   2    1.50    0.10
   2  -5  -2    1.44    0.10
  -2  -3  -5    0.99    0.10
   3  -5   1    0.92    0.08
  -3  -5  -1    0.92    0.14
   5  -3   0    1.56    0.17
  -3  -5   0    1.14    0.15
   3  -5   0    1.24    0.08
  -5  -3   0    1.42    0.17
   0  -5  -3    0.97    0.09
   0  -3   5    1.17    0.09
   3  -5  -1    1.12    0.08
   5  -3  -1    0.99    0.14
  -5  -3   1    0.97    0.13
  -1  -3   5    0.97    0.10
   2  -3  -5    0.72    0.10
  -5  -3   2    0.52    0.10
  -5  -2   3    0.46    0.08
  -2  -3   5    0.65    0.10
  -5  -3   3    0.15    0.09
  -2  -4  -5    0.28    0.07
  -1  -4  -5    0.32    0.08
  -1  -5  -4    0.30    0.06
   0  -4  -5    0.50    0.08
   0  -5  -4    0.23    0.06
   1  -4  -5    0.40    0.08
  -1  -4   5    0.37    0.08
   1  -5  -4    0.24    0.06
   2  -4  -5    0.23    0.07
  -2  -4   5    0.20    0.08
  -5  -2   4    0.18    0.07
  -4  -2   5    0.21    0.08
  -3  -4   5    0.07    0.08
  -5  -3   4    0.09    0.07
  -4  -3   5    0.09    0.06
   0  -5  -5    0.03    0.05
  -5  -1   5    0.05    0.06
  -5  -2   5    0.01    0.05
  -5  -3   5   -0.02    0.05
   0  -6   0    1.10    0.09
  -1  -6  -1    0.66    0.08
   1  -6   1    0.64    0.08
   0  -6  -1    0.78    0.09
  -1  -6   0    0.89    0.09
   1  -6   0    0.84    0.09
   0  -6   1    0.76    0.09
   1  -6  -1    0.80    0.09
  -1  -6   1    0.66    0.08
  -2  -6  -2    0.31    0.07
   2  -6   1    0.42    0.07
   1  -6   2    0.40    0.08
  -1  -6  -2    0.48    0.08
  -2  -6  -1    0.42    0.07
  -2  -6   0    0.43    0.07
   2  -6   0    0.42    0.07
   0  -6   2    0.48    0.08
   0  -6  -2    0.56    0.09
  -2  -6   1    0.40    0.07
   1  -6  -2    0.36    0.08
   2  -6  -1    0.38    0.07
   2  -6  -2    0.34    0.07
  -2  -6  -3    0.13    0.06
  -2  -3  -6    0.22    0.07
  -1  -6  -3    0.19    0.07
  -1  -3  -6    0.29    0.08
   0  -3  -6    0.30    0.07
   0  -6  -3    0.36    0.09
   1  -6  -3    0.16    0.08
   1  -3  -6    0.39    0.08
   2  -6  -3    0.18    0.06
  -2  -3   6    0.14    0.06
   2  -3  -6    0.22    0.07
  -3  -3   6    0.08    0.06
  -2  -4  -6   -0.01    0.05
  -2  -6  -4    0.06    0.05
  -1  -6  -4    0.07    0.06
  -1  -4  -6    0.11    0.06
   0  -6  -4    0.10    0.07
   0  -4  -6    0.07    0.06
   1  -4  -6    0.01    0.06
   1  -6  -4    0.13    0.07
  -4  -2   6    0.07    0.05
  -4  -3   6    0.08    0.05
  -1  -6  -5   -0.01    0.05
  -5   1   6    0.00    0.03
   0  -6  -5    0.06    0.05
  -5   0   6    0.03    0.03
   1  -6  -5    0.03    0.04
  -5  -1   6    0.04    0.03
   0  -7   0    0.18    0.06
  -1  -7  -1    0.15    0.06
   1  -7   1    0.09    0.06
   0  -7  -1    0.14    0.06
   1  -7   0    0.15    0.06
  -1  -7   0    0.09    0.06
   0  -7   1    0.09    0.06
   1  -7  -1    0.17    0.06
  -1  -7   1    0.12    0.06
  -2  -7  -2    0.09    0.04
  -2  -2  -7    0.07    0.06
  -2  -7  -1    0.03    0.04
  -1  -7  -2    0.09    0.06
  -2  -7   0    0.13    0.05
   0  -7  -2    0.01    0.06
   1  -2  -7    0.13    0.07
   1  -7  -2    0.11    0.06
  -1  -3  -7    0.09    0.06
  -1  -7  -3    0.04    0.05
   0  -3  -7    0.08    0.06
   0  -7  -3    0.05    0.06
   1  -3  -7    0.01    0.06
  -3  -1   7    0.01    0.04
   1  -7  -3    0.02    0.05
  -3  -2   7    0.04    0.03
  -4   0   7    0.01    0.03
   0   0   0    0.00    0.00
;
_shelx_hkl_checksum   20833
