# Supplementary material for: The First Ring Enlargement Induced Large Piezoelectric Response in a Polycrystalline Molecular Ferroelectric
Source: Adv Sci (Weinh). 2023 Jun 16;10(24):2302426. doi: 10.1002/advs.202302426 (PMC10460893; doi:10.1002/advs.202302426)
Supplement: Supplementary file 2 — Supporting Information [file ADVS-10-2302426-s002.zip › CIF for [3.2.1-abco]ReO4 at 100 K.cif]

 
data_Pmn21
 
_audit_creation_method            'SHELXL-2014/7'
_shelx_SHELXL_version_number      '2014/7'
_chemical_name_systematic         ?
_chemical_name_common             ?
_chemical_melting_point           ?
_chemical_formula_moiety           'C7 H0 N O4 Re'
_chemical_formula_sum
 'C7 H0 N O4 Re' 
_chemical_formula_weight          348.28

loop_
 _atom_type_symbol
 _atom_type_description
 _atom_type_scat_dispersion_real
 _atom_type_scat_dispersion_imag
 _atom_type_scat_source
 'C'  'C'   0.0181   0.0091
 'International Tables Vol C Tables 4.2.6.8 and 6.1.1.4'
 'H'  'H'   0.0000   0.0000
 'International Tables Vol C Tables 4.2.6.8 and 6.1.1.4'
 'N'  'N'   0.0311   0.0180
 'International Tables Vol C Tables 4.2.6.8 and 6.1.1.4'
 'O'  'O'   0.0492   0.0322
 'International Tables Vol C Tables 4.2.6.8 and 6.1.1.4'
 'Re'  'Re'  -5.2083   5.8923
 'International Tables Vol C Tables 4.2.6.8 and 6.1.1.4'
 
_space_group_crystal_system       orthorhombic
_space_group_IT_number            31
_space_group_name_H-M_alt         'P m n 21'
_space_group_name_Hall            'P 2ac -2'
 
_shelx_space_group_comment
;
The symmetry employed for this shelxl refinement is uniquely defined
by the following loop, which should always be used as a source of
symmetry information in preference to the above space-group names.
They are only intended as comments.
;
 
loop_
 _space_group_symop_operation_xyz
 'x, y, z'
 '-x+1/2, -y, z+1/2'
 'x+1/2, -y, z+1/2'
 '-x, y, z'
 
_cell_length_a                    8.9677(6)
_cell_length_b                    6.0634(6)
_cell_length_c                    8.9688(6)
_cell_angle_alpha                 90
_cell_angle_beta                  90
_cell_angle_gamma                 90
_cell_volume                      487.68(7)
_cell_formula_units_Z             2
_cell_measurement_temperature     100(2)
_cell_measurement_reflns_used   1104
_cell_measurement_theta_min     6.9780
_cell_measurement_theta_max     74.1920
 
_exptl_crystal_description        block
_exptl_crystal_colour             colorless
_exptl_crystal_density_meas       ?
_exptl_crystal_density_method     ?
_exptl_crystal_density_diffrn     2.372          
_exptl_crystal_F_000              312
_exptl_transmission_factor_min    ?
_exptl_transmission_factor_max    ?
_exptl_crystal_size_max           0.14
_exptl_crystal_size_mid           0.12
_exptl_crystal_size_min           0.1
_exptl_absorpt_coefficient_mu     24.286
_shelx_estimated_absorpt_T_min    ?
_shelx_estimated_absorpt_T_max    ?
_exptl_absorpt_correction_type    multi-scan
_exptl_absorpt_correction_T_min   0.083
_exptl_absorpt_correction_T_max   0.088
_exptl_absorpt_process_details    
;
CrysAlisPro 1.171.42.79a (Rigaku Oxford Diffraction, 2022)
Empirical absorption correction using spherical harmonics,
implemented in SCALE3 ABSPACK scaling algorithm.
;
_exptl_absorpt_special_details    ?
_diffrn_ambient_temperature       100(2)
_diffrn_radiation_wavelength      1.54178
_diffrn_radiation_type            CuK\a
_diffrn_source                    'Rotating-anode X-ray tube'
_diffrn_measurement_device_type   'XtaLAB Synergy R, DW system, HyPix'
_diffrn_measurement_method        ?
_diffrn_detector_area_resol_mean  ?
_diffrn_reflns_number             1365
_diffrn_reflns_av_unetI/netI      0.0257
_diffrn_reflns_av_R_equivalents   0.0498
_diffrn_reflns_limit_h_min        -9
_diffrn_reflns_limit_h_max        11
_diffrn_reflns_limit_k_min        -7
_diffrn_reflns_limit_k_max        7
_diffrn_reflns_limit_l_min        -10
_diffrn_reflns_limit_l_max        4
_diffrn_reflns_theta_min          6.982
_diffrn_reflns_theta_max          74.566
_diffrn_reflns_theta_full         67.679
_diffrn_measured_fraction_theta_max   0.925
_diffrn_measured_fraction_theta_full  0.970
_diffrn_reflns_Laue_measured_fraction_max    0.925
_diffrn_reflns_Laue_measured_fraction_full   0.970
_diffrn_reflns_point_group_measured_fraction_max   0.921
_diffrn_reflns_point_group_measured_fraction_full  0.969
_reflns_number_total              668
_reflns_number_gt                 658
_reflns_threshold_expression      'I > 2\s(I)'
_reflns_Friedel_coverage          0.869
_reflns_Friedel_fraction_max      0.916
_reflns_Friedel_fraction_full     0.968
 
_reflns_special_details
;
 Reflections were merged by SHELXL according to the crystal
 class for the calculation of statistics and refinement.
 
 _reflns_Friedel_fraction is defined as the number of unique
 Friedel pairs measured divided by the number that would be
 possible theoretically, ignoring centric projections and
 systematic absences.
;
 
_computing_data_collection        ?
_computing_cell_refinement        ?
_computing_data_reduction         ?
_computing_structure_solution     ?
_computing_structure_refinement 'SHELXL-2014/7 (Sheldrick, 2014)'
_computing_molecular_graphics     ?
_computing_publication_material   ?
_refine_special_details
;
 Refined as a 2-component inversion twin.
;
_refine_ls_structure_factor_coef  Fsqd
_refine_ls_matrix_type            full
_refine_ls_weighting_scheme       calc
_refine_ls_weighting_details
'w=1/[\s^2^(Fo^2^)+(0.1824P)^2^+3.8316P] where P=(Fo^2^+2Fc^2^)/3'
_atom_sites_solution_primary      ?
_atom_sites_solution_secondary    ?
_atom_sites_solution_hydrogens    .
_refine_ls_hydrogen_treatment     undef
_refine_ls_extinction_method      none
_refine_ls_extinction_coef        .
_refine_ls_abs_structure_details
;
 Refined as an inversion twin.
;
_refine_ls_abs_structure_Flack    0.56(11)
_chemical_absolute_configuration  ?
_refine_ls_number_reflns          668
_refine_ls_number_parameters      33
_refine_ls_number_restraints      76
_refine_ls_R_factor_all           0.0894
_refine_ls_R_factor_gt            0.0891
_refine_ls_wR_factor_ref          0.2403
_refine_ls_wR_factor_gt           0.2398
_refine_ls_goodness_of_fit_ref    1.104
_refine_ls_restrained_S_all       1.080
_refine_ls_shift/su_max           0.004
_refine_ls_shift/su_mean          0.001
 
loop_
 _atom_site_label
 _atom_site_type_symbol
 _atom_site_fract_x
 _atom_site_fract_y
 _atom_site_fract_z
 _atom_site_U_iso_or_equiv
 _atom_site_adp_type
 _atom_site_occupancy
 _atom_site_site_symmetry_order  
 _atom_site_calc_flag
 _atom_site_refinement_flags_posn
 _atom_site_refinement_flags_adp
 _atom_site_refinement_flags_occupancy
 _atom_site_disorder_assembly
 _atom_site_disorder_group
C5 C 0.0000 0.2154(11) 0.5571(10) 0.1300(7) Uani 1 2 d DS TU P . .
C3 C 0.0976(19) 0.4725(12) 0.3710(5) 0.1300(7) Uani 0.5 1 d D U P . .
C4 C 0.0866(18) 0.3931(11) 0.6255(6) 0.1300(7) Uani 1 1 d D U . . .
C2 C 0.0584(16) 0.7547(9) 0.5427(10) 0.1300(7) Uani 1 1 d D U . . .
Re1 Re 0.0000 0.98269(10) 0.9914(6) 0.0506(2) Uani 1 2 d DS TU P . .
N1 N 0.1489(11) 0.5502(11) 0.5192(13) 0.1300(7) Uani 0.5 1 d D U P . .
C1 C 0.1489(11) 0.5502(11) 0.5192(13) 0.1300(7) Uani 0.5 1 d . U P . .
O1 O 0.1260(8) 0.9782(11) 0.8547(5) 0.0506(2) Uani 1 1 d D U . . .
O2 O 0.0000 1.2228(8) 1.0883(7) 0.0506(2) Uani 1 2 d DS TU P . .
O3 O 0.0000 0.7601(8) 1.1013(7) 0.0506(2) Uani 1 2 d DS TU P . .
 
loop_
 _atom_site_aniso_label
 _atom_site_aniso_U_11
 _atom_site_aniso_U_22
 _atom_site_aniso_U_33
 _atom_site_aniso_U_23
 _atom_site_aniso_U_13
 _atom_site_aniso_U_12
C5 0.1300(10) 0.1300(10) 0.1301(10) 0.0002(8) 0.000 0.000
C3 0.1300(10) 0.1300(10) 0.1301(10) 0.0002(8) 0.000 0.000
C4 0.1300(10) 0.1300(10) 0.1301(10) 0.0002(8) 0.000 0.000
C2 0.1300(10) 0.1300(10) 0.1301(10) 0.0002(8) 0.000 0.000
Re1 0.0465(4) 0.0589(4) 0.0462(5) 0.0040(10) 0.000 0.000
N1 0.1300(10) 0.1300(10) 0.1301(10) 0.0002(8) 0.000 0.000
C1 0.1300(10) 0.1300(10) 0.1301(10) 0.0002(8) 0.000 0.000
O1 0.0465(4) 0.0589(4) 0.0462(5) 0.0040(10) 0.000 0.000
O2 0.0465(4) 0.0589(4) 0.0462(5) 0.0040(10) 0.000 0.000
O3 0.0465(4) 0.0589(4) 0.0462(5) 0.0040(10) 0.000 0.000
 
_geom_special_details
;
 All esds (except the esd in the dihedral angle between two l.s. planes)
 are estimated using the full covariance matrix.  The cell esds are taken
 into account individually in the estimation of esds in distances, angles
 and torsion angles; correlations between esds in cell parameters are only
 used when they are defined by crystal symmetry.  An approximate (isotropic)
 treatment of cell esds is used for estimating esds involving l.s. planes.
;
 
loop_
 _geom_bond_atom_site_label_1
 _geom_bond_atom_site_label_2
 _geom_bond_distance
 _geom_bond_site_symmetry_2
 _geom_bond_publ_flag
C5 C4 1.463(11) . ?
C5 C4 1.463(11) 4 ?
C3 N1 1.483(12) . ?
C3 C3 1.75(3) 4 ?
C4 N1 1.459(11) . ?
C4 C4 1.55(3) 4 ?
C2 C2 1.05(3) 4 ?
C2 N1 1.497(11) . ?
Re1 O1 1.668(6) . ?
Re1 O1 1.668(6) 4 ?
Re1 O3 1.671(5) . ?
Re1 O2 1.695(5) . ?
 
loop_
 _geom_angle_atom_site_label_1
 _geom_angle_atom_site_label_2
 _geom_angle_atom_site_label_3
 _geom_angle
 _geom_angle_site_symmetry_1
 _geom_angle_site_symmetry_3
 _geom_angle_publ_flag
C4 C5 C4 64.1(12) . 4 ?
N1 C3 C3 108.1(7) . 4 ?
N1 C4 C5 114.2(6) . . ?
N1 C4 C4 112.5(7) . 4 ?
C5 C4 C4 57.9(6) . 4 ?
C2 C2 N1 122.8(6) 4 . ?
O1 Re1 O1 85.3(5) . 4 ?
O1 Re1 O3 114.8(3) . . ?
O1 Re1 O3 114.8(3) 4 . ?
O1 Re1 O2 113.0(3) . . ?
O1 Re1 O2 113.0(3) 4 . ?
O3 Re1 O2 113.1(4) . . ?
C4 N1 C3 105.0(7) . . ?
C4 N1 C2 104.0(8) . . ?
C3 N1 C2 102.8(8) . . ?
 
_refine_diff_density_max    2.325
_refine_diff_density_min   -4.232
_refine_diff_density_rms    0.496

_shelx_res_file
;

    Pmn21.res created by SHELXL-2014/7


TITL Pmn21 in Pmn2(1)
CELL 1.54178   8.9677   6.0634   8.9688  90.000  90.000  90.000
ZERR    2.00   0.0006   0.0006   0.0006   0.000   0.000   0.000
LATT -1
SYMM 0.5-X, -Y, 0.5+Z
SYMM 0.5+X, -Y, 0.5+Z
SYMM -X, Y, Z
SFAC C  H  N  O  Re
UNIT 14 0 2 8 2
L.S. 55
ACTA
BOND
FMAP 2
PLAN 20
TWIN
TEMP -173
DFIX 2.8 0.01 O1 O2 O2 O3 O1 O3
DFIX 1.7 0.01 Re1 O1  Re1 O2 Re1 O3
DFIX 2.33 0.01 C4 C2 C3 C2 C4 C3
DFIX 1.48 0.02 N1 C4 N1 C2 N1 C3 C4 C5
DFIX 2.45 0.01 C5 C3 C5 N1
EADP C1 C2 C3 C4 C5 N1
EADP Re1 O1 O2 O3
DELU 0.01 O1 O2 O3
SIMU 0.01 O1 O2 O3
EXYZ C1 N1
EADP C1 N1
ISOR 0.003
WGHT    0.182400    3.831600
BASF   0.56056
FVAR       0.54624
C5    1    0.000000    0.215399    0.557094    10.50000    0.12997    0.13002 =
         0.13007    0.00020    0.00000    0.00000
C3    1    0.097563    0.472495    0.371020    10.50000    0.12997    0.13002 =
         0.13007    0.00020    0.00000    0.00000
C4    1    0.086607    0.393072    0.625450    11.00000    0.12997    0.13002 =
         0.13007    0.00020    0.00000    0.00000
C2    1    0.058449    0.754729    0.542709    11.00000    0.12997    0.13002 =
         0.13007    0.00020    0.00000    0.00000
RE1   5    0.000000    0.982691    0.991444    10.50000    0.04651    0.05894 =
         0.04625    0.00400    0.00000    0.00000
N1    3    0.148861    0.550212    0.519206    10.50000    0.12997    0.13002 =
         0.13007    0.00020    0.00000    0.00000
C1    1    0.148861    0.550212    0.519206    10.50000    0.12997    0.13002 =
         0.13007    0.00020    0.00000    0.00000
O1    4    0.126041    0.978157    0.854714    11.00000    0.04651    0.05894 =
         0.04625    0.00400    0.00000    0.00000
O2    4    0.000000    1.222830    1.088263    10.50000    0.04651    0.05894 =
         0.04625    0.00400    0.00000    0.00000
O3    4    0.000000    0.760123    1.101260    10.50000    0.04651    0.05894 =
         0.04625    0.00400    0.00000    0.00000
HKLF 4

REM  Pmn21 in Pmn2(1)
REM R1 =  0.0891 for     658 Fo > 4sig(Fo)  and  0.0894 for all     668 data
REM     33 parameters refined using     76 restraints

END

WGHT      0.1838      2.1291

REM Highest difference peak  2.325,  deepest hole -4.232,  1-sigma level  0.496
Q1    1   0.0954  1.2448  1.0019  11.00000  0.05    2.32
Q2    1   0.1000  0.9787  0.9979  11.00000  0.05    2.24
Q3    1   0.0000  0.9950  1.0916  10.50000  0.05    1.91
Q4    1   0.0000  0.9987  0.8967  10.50000  0.05    1.89
Q5    1   0.0510  0.4671  0.6653  11.00000  0.05    1.78
Q6    1   0.0511  0.4665  0.3204  11.00000  0.05    1.71
Q7    1   0.1366  0.7731  1.0033  11.00000  0.05    1.67
Q8    1   0.0943  0.3362  0.5812  11.00000  0.05    1.23
Q9    1   0.0997  0.6458  0.5856  11.00000  0.05    1.18
Q10   1   0.0922  0.3341  0.4092  11.00000  0.05    1.15
Q11   1   0.0000  0.7907  0.9929  10.50000  0.05    1.13
Q12   1   0.1002  0.6467  0.3978  11.00000  0.05    1.10
Q13   1   0.0936  0.9290  1.1983  11.00000  0.05    1.05
Q14   1   0.0893  0.9522  0.7745  11.00000  0.05    1.05
Q15   1   0.1083  0.5065  0.4973  11.00000  0.05    1.05
Q16   1   0.1031  0.7112  0.8933  11.00000  0.05    0.99
Q17   1   0.0926  0.7369  0.4941  11.00000  0.05    0.71
Q18   1   0.2048  0.9787  0.9077  11.00000  0.05    0.69
Q19   1   0.1989  0.9920  1.0773  11.00000  0.05    0.66
Q20   1   0.1232  1.3932  1.0981  11.00000  0.05    0.50
;
_shelx_res_checksum   65997

_shelx_hkl_file
;
   0  -1   0 3406.52   26.60
   0  -2   0 4831.32   46.58
   0  -3   0 2798.58   42.10
   0  -4   0 1770.65   40.83
   0  -5   0  434.40   20.66
   0   6   0  107.82    5.77
   0   7   0   31.54    2.50
   0   0  -1    0.05    0.37
   1   0   0    0.31    0.61
   1  -1   0   68.92    2.96
   1   1   0   86.28    3.76
   1   2   0  397.06   11.27
   0  -2  -1  273.39   10.21
   1  -2   0  355.31   10.24
   0  -2   1  257.70    9.59
   0  -3  -1  358.37   15.03
   1  -3   0  232.06   11.34
  -1  -3   0  242.61   12.37
   0  -3   1  387.55   15.58
  -1  -4   0  269.75   15.47
   0  -4   1  276.52   16.61
   0  -4  -1  278.94   16.19
   1  -4   0  245.27   14.04
   0  -5  -1  109.24   11.11
  -1  -5   0  152.58   13.80
   0  -5   1  106.73   11.32
   0   5  -1  180.16    8.42
   1   6   0  107.33    5.80
  -1   6   0   99.76    5.40
   0   6  -1  103.80    5.70
   0   7   1   37.90    2.64
  -1   7   0   39.37    2.54
   0   7  -1   39.56    2.71
   1   7   0   47.08    2.85
  -1   0  -1 4814.91   28.63
   1   0  -1 4433.02   31.06
   1   1   1 9589.32   61.34
   1   1  -1 9773.33   61.81
   1  -2  -1 3182.00   34.25
  -1  -2  -1 3149.36   36.16
   1  -3  -1 2182.63   35.49
  -1  -3  -1 2207.71   37.56
  -1  -3   1 2253.84   36.99
   1  -4  -1  983.34   27.25
   1  -4   1 1051.69   30.09
  -1  -5   1  398.41   21.24
  -1  -5  -1  400.31   21.48
   1   5  -1  495.57   13.27
  -1   5  -1  484.30   13.43
   1   6  -1  141.85    6.48
  -1   6  -1  127.55    6.05
  -1   7  -1   30.92    2.28
   1   7   1   32.51    2.48
  -1   7   1   29.91    2.24
   1   7  -1   33.17    2.43
   0   0  -2 8567.44   46.93
   0   0  -2 8838.82   53.98
   0  -1   2 4005.73   25.04
   2   1   0 3926.78   32.50
   2   2   0 2409.22   27.35
   0  -2   2 1939.91   25.96
  -2  -3   0 1847.08   33.32
   0  -3   2 1813.53   34.92
   0  -4   2 1233.89   36.03
   0  -4  -2 1093.73   30.96
  -2  -4   0 1115.83   31.79
   0   4  -2 1196.83   18.57
  -2  -5   0  345.21   20.26
   0  -5  -2  291.29   16.56
  -2   6   0   96.53    4.93
   0   6  -2  114.29    6.09
   2   6   0  102.75    5.14
   0   7  -2   23.25    1.97
   2   7   0   29.33    2.04
  -2   7   0   25.59    1.94
   0   7   2   25.54    2.23
   2   0  -1    0.72    0.92
   2   0   1    0.75    1.17
   1   0  -2    1.69    1.61
   1   0   2    0.89    0.62
  -2   0  -1    0.96    0.91
  -1   0  -2    1.35    1.33
   1   0  -2    0.93    0.93
   1   1   2   97.95    3.91
   1   1  -2   89.45    4.12
   2   1   1   49.43    3.35
   2   1  -1   51.22    3.33
   1  -1  -2   83.84    3.94
   2   2  -1   49.18    4.15
  -1  -2   2   67.90    5.05
   2   2   1   56.00    4.35
  -1  -2  -2   59.71    5.02
  -1  -3   2  257.52   13.10
  -2  -3  -1  260.30   12.83
  -2  -3   1  264.35   12.44
  -1   4  -2  152.74    6.74
   1  -4  -2  118.26    9.69
  -2  -4   1  143.90   11.84
   1   4  -2  143.75    6.27
  -1  -4   2  161.99   13.95
  -1  -4  -2  150.97   12.50
  -2  -4  -1  143.67   11.94
   2   5  -1  148.37    7.09
  -2  -5  -1  114.46   12.16
  -1   5  -2  169.61    8.19
   1   5  -2  164.27    7.72
  -1  -5  -2  109.99   11.89
  -2   5  -1  162.51    8.03
  -2  -5   1  112.40   12.16
  -1   6  -2   72.41    4.93
   2   6  -1   67.54    4.43
   1   6  -2   72.57    5.00
  -2   6  -1   70.85    4.57
   2   7   1   33.83    2.20
  -1   7   2   32.57    2.15
  -2   7  -1   28.45    1.85
   1   7   2   32.89    2.39
   1   7  -2   32.24    2.14
  -1   7  -2   29.36    1.95
   2   7  -1   30.53    1.93
  -2   7   1   30.94    2.02
   2   0  -2 4865.23   35.08
   2   0   2 4817.83   34.40
   2   0  -2 4761.85   37.85
   2   1   2 3555.55   31.83
   2   1  -2 3529.08   30.90
   2   2  -2 1658.91   25.46
   2   2   2 1599.16   24.53
  -2  -3   2 1866.11   33.85
  -2   4  -2  788.98   15.01
  -2  -4   2  841.59   27.24
   2   4  -2  800.98   14.05
  -2  -4  -2  810.55   27.12
   2   5  -2  323.26    9.90
  -2  -5  -2  301.40   19.44
   2   6  -2  101.11    5.19
  -2   6  -2   94.63    5.30
  -2   7   2   21.54    1.60
  -2   7  -2   20.71    1.54
   2  -7   2   18.79    2.19
   2   7  -2   20.70    1.56
   2   7   2   24.40    1.86
   2  -7  -2   19.64    1.86
   0   0  -3    2.01    1.97
   3   0   0    0.43    1.72
   3   1   0   18.56    2.48
   3   1   0   20.88    2.72
   0  -1  -3   21.77    2.65
   0  -2  -3  173.63    8.50
   3   2   0  119.56    6.44
   0  -3  -3   62.12    7.00
   3   3   0   80.18    6.55
  -3  -4   0  147.94   11.60
   0   4  -3  175.55    7.06
  -3  -5   0   54.34    8.09
   0   5  -3   70.47    5.51
   0   6  -3   65.79    4.59
   3   6   0   52.48    3.33
  -3   6   0   59.29    3.82
   0   7  -3   21.96    1.74
   3   7   0   16.43    1.20
   3  -7   0   17.22    1.92
   0   7   3   22.49    1.87
   3   0   1 3749.46   33.53
  -1   0  -3 3664.23   25.99
   1   0   3 3577.28   22.67
   1   0  -3 3688.53   26.64
   1   0  -3 3835.67   33.08
   1   0  -3 3701.48   23.60
  -1   0  -3 3889.11   32.64
   3   1   1 2200.44   25.70
   3   1  -1 2236.19   26.25
   3   1   1 2227.47   26.24
   3   2   1 2180.65   29.03
  -1  -2   3 2227.82   29.59
  -1  -2  -3 2237.48   32.87
   3   2  -1 2287.73   29.41
   3   3   1 1124.39   24.16
  -1  -3  -3 1099.29   25.41
   3   3  -1 1137.69   24.07
  -3  -4  -1  558.54   22.30
   3   4  -1  650.12   12.26
  -3  -4   1  588.11   22.39
  -1  -4  -3  646.14   25.03
   1   4  -3  585.53   12.48
  -1   4  -3  607.25   12.96
   3   5  -1  265.80    8.15
  -3   5  -1  313.57   10.66
   1   5  -3  317.01   10.14
  -3  -5   1  299.60   18.57
  -1   5  -3  326.45   10.74
  -3  -5  -1  237.80   15.93
  -1   6  -3   98.03    5.19
   1   6  -3   95.03    5.07
   3   6   1   82.51    3.99
  -3   6   1   85.75    4.32
  -3   6  -1   91.51    4.74
   3   6  -1   89.59    4.20
  -1   7  -3   22.84    1.68
   3  -7  -1   20.27    1.89
   3   7  -1   18.00    1.17
   3  -7   1   19.90    2.08
   1   7  -3   24.43    1.74
   1   7   3   26.86    1.98
  -1   7   3   22.25    1.69
   3   7   1   19.15    1.30
   3   0  -2    3.25    2.08
  -2   0  -3    3.51    1.95
   2   0  -3    1.87    2.18
   2   0  -3    2.30    1.54
   3   0   2    1.75    1.63
   2   1  -3   15.44    2.50
   3   1  -2   15.96    2.58
   2   1   3   12.46    2.29
   3   1   2   16.92    2.64
   3   1  -2   14.25    2.48
   3   2   2  109.58    6.72
   3   2  -2  105.63    6.29
   2   2  -3  101.49    6.98
  -2  -2  -3  101.28    7.16
   2   2   3   93.23    6.23
   3   3   2  111.91    8.51
  -2  -3  -3  137.20   10.44
   3   3  -2  113.67    8.09
  -3   4  -2  162.20    7.18
   3   4  -2  153.81    5.92
  -2   4  -3  134.90    6.29
  -3  -4   2  152.23   12.18
  -3  -4  -2  148.30   12.87
   2   4  -3  156.11    6.28
  -2  -4  -3  133.78   11.75
   3   5  -2   85.00    4.80
  -2   5  -3   83.36    5.85
   2   5  -3   81.45    5.17
  -3   5  -2   89.38    6.05
  -3  -5  -2   69.06    9.88
   2   6  -3   52.86    3.51
  -2   6  -3   51.42    3.70
  -3   6  -2   53.75    3.67
   3   6  -2   51.35    3.16
   2   7   3   20.20    1.56
   2   7  -3   22.58    1.51
   3   0  -3 3480.52   32.41
  -3   0  -3 3417.56   32.16
   3   0  -3 3519.73   36.46
   3   1  -3 1862.41   24.08
   3   1   3 1888.90   26.01
   3   2  -3 2080.04   30.37
   3   2   3 2033.01   31.19
  -3  -3  -3  994.36   28.73
   3   4  -3  507.55   10.56
  -3   4  -3  496.64   11.94
   3   5  -3  168.50    6.02
  -3   5  -3  168.10    7.20
   3   6  -3   64.05    3.19
  -3   6  -3   68.32    3.75
   4   0   0 1101.64   20.99
   0   0  -4 1911.23   25.42
   4   1   0 2358.95   30.00
   0  -1  -4 2077.65   23.93
   4   2   0 1632.01   26.96
   0  -2  -4 1641.37   26.91
   4   3   0  715.80   19.06
   0  -3  -4  658.33   20.49
  -4  -4   0  484.78   20.76
   0  -4  -4  495.39   19.14
   0   5  -4  174.19    7.39
  -4   5   0  189.92    7.54
   0   6  -4   78.09    4.55
   4  -6   0   77.75    4.89
   0   7  -4   17.54    1.49
   4  -7   0   17.40    1.59
   0   7   4   14.74    1.34
   4   0  -1    3.55    2.52
   1   0  -4    8.53    3.15
   4   0   1    2.04    1.99
  -1   0  -4    6.76    2.82
   4   1  -1   30.41    4.06
  -1  -1  -4   54.34    4.24
   1  -1  -4   57.53    3.34
   4   1   1   24.41    3.40
   4   1  -1   29.25    3.76
   4   1   1   23.06    3.75
   4   2   1   55.90    5.19
   4   2  -1   53.33    5.15
   4   3   1   82.34    6.93
   4   3  -1   89.37    7.20
   1   4  -4   65.05    4.42
  -4  -4  -1   68.08    8.58
  -4  -4   1   64.80    8.15
  -1  -4  -4   60.18    8.55
  -1   4  -4   63.38    4.40
  -1   5  -4   79.02    5.16
   1   5  -4   85.79    5.17
  -4   5   1   89.51    5.32
  -4   5  -1   79.88    5.32
  -1   6  -4   42.02    3.49
   1   6  -4   43.46    3.45
   4  -6   1   36.86    3.95
   4  -6  -1   30.79    3.10
  -1   7   4   14.66    1.21
   1   7   4   17.27    1.40
  -1   7  -4   17.69    1.41
   4   0  -2 2017.39   29.14
  -2   0  -4 1771.29   19.90
  -2   0  -4 2180.55   28.16
   2   0  -4 1836.86   21.84
   2   0  -4 2052.28   27.83
   2   0  -4 1974.61   19.94
   4   0   2 1727.81   26.00
   4   1  -2 2540.39   33.21
   4  -1  -2 2720.60   33.96
   4  -1   2 2421.59   30.91
   2  -1  -4 2400.17   27.14
  -2  -1  -4 2640.82   32.61
   4  -1  -2 2202.83   20.77
   4   1  -2 2551.33   32.97
   2   1  -4 2171.80   27.43
   4   1   2 2427.84   32.29
   4   2  -2 1551.10   26.68
   4   2   2 1568.57   27.66
   2   3  -4  891.19   13.36
  -2  -3  -4  912.73   25.60
   4   3   2  938.64   24.24
  -2   3  -4  920.13   15.27
  -4   4  -2  316.68    9.24
  -2   4  -4  387.30    8.70
  -2   4  -4  389.66   10.01
   2   4  -4  428.65    9.80
  -4  -4  -2  408.85   20.78
  -4  -4   2  436.35   20.48
  -2  -4  -4  505.50   23.36
  -2   5  -4  163.52    6.92
  -4   5  -2  154.55    6.46
   2   5  -4  162.98    6.30
  -2   6  -4   59.17    3.70
   2   6  -4   63.40    3.46
   4  -6   2   69.32    5.05
   4  -6  -2   57.70    3.45
   4   0   3    3.77    2.23
   4   0  -3    3.77    2.65
   3   0  -4    4.90    2.30
  -3   0  -4    7.26    2.67
   3   0  -4    6.58    2.76
   3   0  -4    2.55    1.68
  -4  -1  -3   31.26    3.46
   4   1  -3   33.85    4.21
   4  -1  -3   38.62    4.17
   3  -1  -4   36.07    4.16
   3  -1  -4   35.57    4.06
   4  -1  -3   32.48    2.85
   3   1  -4   31.03    3.83
   4   1  -3   32.93    3.76
  -3  -1  -4   22.35    3.71
   4   1   3   40.05    4.43
   4  -1   3   28.17    3.47
  -3  -2  -4   66.07    7.05
   4   2  -3   55.13    5.23
   4   2   3   54.96    5.74
   4  -3   3  107.71    5.46
  -3   3  -4  101.53    5.51
   4  -3  -3  111.68    4.46
  -3  -3  -4  101.52   10.12
  -4  -3  -3  119.49   10.70
   4   3  -3  120.35    8.85
   4   3   3  124.78    9.79
   3   3  -4   94.88    4.21
  -3  -4  -4   89.96   10.32
   3   4  -4   88.51    4.43
  -4   4  -3   57.96    3.90
   4  -4   3   74.42    5.77
   4  -4  -3   79.17    4.14
  -3   4  -4   79.03    4.84
  -4  -4  -3   84.04   10.79
  -3   5  -4   58.74    3.45
  -3   5  -4   51.75    4.03
   3   5  -4   59.80    3.62
   4   5  -3   60.79    3.17
   4  -5  -3   59.70    3.72
   3   6  -4   35.68    2.41
   4  -6   3   33.47    4.01
   4   0  -4 1720.47   29.41
   4   0  -4 1696.06   27.44
   4   0  -4 1674.98   18.69
   4   1  -4 1445.55   25.50
   4  -1  -4 1498.71   22.31
   4  -1  -4 1494.57   16.94
  -4  -2  -4  972.95   27.42
   4   2  -4 1051.69   24.62
  -4  -3  -4  657.50   24.89
   4  -3  -4  760.99   12.22
  -4  -4  -4  207.98   15.34
  -4   4  -4  139.45    5.99
  -4   5  -4  123.49    4.76
   4  -6  -4   42.30    2.61
   0   0  -5   11.43    3.96
   5   0   0    2.20    2.59
   5   1   0   28.15    4.25
   0  -1  -5   22.44    4.58
   5  -1   0   24.03    3.73
   5   1   0   32.72    4.75
   5   2   0   20.00    3.88
   5  -2   0   19.02    2.05
   5   2   0   16.62    2.10
   0   3  -5   82.08    4.57
   0   3  -5   83.23    4.32
   5  -3   0   71.18    3.78
   0  -3  -5   61.35    6.79
   5   3   0   69.30    6.63
   5  -4   0   42.49    3.73
  -5  -4   0   43.61    7.36
   0   5  -5   46.07    3.91
   5  -5   0   43.74    4.12
   0   6  -5   42.92    3.44
   5  -6   0   34.84    3.14
   5   0   1 2124.03   33.17
   5   0  -1 2180.68   33.61
   1  -1  -5 1722.72   30.65
   5  -1  -1 1248.84   23.89
   5  -1   1 1179.52   23.76
   5   1   1 1318.05   27.14
   5   1  -1 1438.32   28.36
  -1  -1  -5 1534.11   21.84
   5   1  -1 1439.15   27.74
  -1  -1  -5 1783.25   31.09
   5   1   1 1259.47   25.21
   5   2  -1 1060.74   14.45
   5  -2   1 1111.87   14.28
   5   2   1 1235.04   27.09
   5  -2  -1 1066.11   13.72
   5   2   1 1054.30   14.21
   5   2  -1 1259.86   27.46
  -1  -2  -5  997.95   24.28
  -1   3  -5  710.09   13.32
   1   3  -5  744.04   12.92
  -1   3  -5  724.96   12.61
   5  -3   1  655.42   11.76
   5  -3  -1  717.99   11.53
   5   3  -1  687.00   21.11
   5   3   1  617.87   20.01
  -1  -3  -5  736.84   24.05
  -1   4  -5  223.13    7.64
   1   4  -5  250.31    7.96
  -1   4  -5  273.80    7.88
   5  -4   1  274.31    8.81
   5  -4  -1  279.66    8.03
  -5  -4  -1  282.33   17.20
  -5  -4   1  282.66   16.99
  -1  -4  -5  210.07   13.49
   1   5  -5  154.67    6.27
   5  -5  -1  140.17    6.20
   5  -5   1  156.98    7.46
  -1   5  -5  155.17    6.58
   5  -6   1   63.31    4.04
  -1   6  -5   58.40    3.80
   1   6  -5   62.66    3.86
   5  -6  -1   57.28    3.44
   5   0   2    1.58    2.22
   2   0  -5    5.78    3.30
  -2   0  -5    8.33    3.38
   5   0  -2    3.26    2.84
   5   1  -2   32.82    4.65
   5  -1  -2   25.57    4.12
   5  -1   2   24.76    3.80
   5   1  -2   27.04    4.47
   5   1   2   27.56    4.43
  -2  -1  -5   10.44    2.86
   2  -1  -5   19.48    4.36
  -2  -1  -5   14.60    3.92
  -2   2  -5   56.26    4.00
   5  -2  -2   56.95    3.13
   2   2  -5   69.73    4.92
   5  -2  -2   57.25    3.24
   5   2  -2   47.64    3.12
   5   2   2   59.33    6.38
   5   2   2   45.88    3.09
  -2   2  -5   56.10    3.70
   5  -2   2   46.39    3.07
   5   2  -2   58.34    6.16
  -2  -2  -5   53.98    6.67
  -2  -2  -5   56.58    3.97
  -2   3  -5   90.05    5.67
   2   3  -5   87.44    4.67
   5  -3   2   61.22    3.89
  -2   3  -5   85.11    4.69
   5  -3  -2   66.17    3.62
  -2  -3  -5   86.48    9.77
   5   3  -2   75.16    7.55
   5   3   2   72.22    7.58
  -2   4  -5   54.80    4.21
   2   4  -5   68.11    4.27
   5  -4  -2   60.51    3.73
   5  -4   2   60.41    4.63
  -2  -4  -5   52.21    7.94
   2   5  -5   49.07    3.71
   5  -5   2   50.44    4.77
  -2   5  -5   49.54    4.13
   5  -5  -2   43.75    3.32
  -2   6  -5   28.77    2.82
   2   6  -5   35.71    2.73
   5  -6  -2   31.52    2.41
   5  -6   2   33.93    3.25
   3   0  -5 1543.23   22.07
   5   0  -3 1532.28   29.28
   5   0  -3 1538.68   17.91
   5   1   3 1340.80   16.11
  -3  -1  -5 1153.71   26.69
   3  -1  -5 1237.62   24.36
   5  -1  -3 1535.29   28.48
   5  -1   3 1526.48   27.43
   5  -1  -3 1452.84   15.85
   5  -1   3 1382.25   16.11
   3   1  -5 1323.05   16.67
   5   1  -3 1556.34   29.99
   5   1  -3 1516.94   27.92
   5   1   3 1449.81   27.87
   5   1  -3 1382.94   15.99
   5  -1  -3 1519.39   16.83
   3  -1  -5 1301.69   16.68
  -3   2  -5 1057.77   18.02
   3   2  -5 1057.97   15.08
   5  -2  -3 1141.89   14.74
   5  -2  -3 1366.78   30.97
   5  -2   3 1147.23   26.25
   5  -2   3 1144.95   16.24
   3   2  -5 1066.76   15.73
  -3  -2  -5  922.14   28.24
   5  -2  -3 1087.26   14.61
  -3   2  -5  984.66   19.09
   5   2  -3 1089.27   25.30
   5   2   3 1078.57   26.78
  -3  -2  -5  896.32   26.69
  -5   2  -3 1212.19   18.11
  -3   3  -5  496.62   13.12
   3   3  -5  518.75   10.76
  -5  -3  -3  544.91   23.77
   5  -3   3  492.20   11.62
  -3  -3  -5  479.09   21.30
   5   3  -3  561.02   20.25
   5   3   3  560.37   21.54
   5  -3  -3  547.15   10.34
   3   4  -5  275.94    7.91
   5  -4   3  278.50    9.79
  -3   4  -5  299.11    8.97
   3   5  -5   97.99    4.54
   5  -5  -3   99.59    4.40
  -3   5  -5   99.10    4.52
   5  -5   3  111.19    6.83
  -3   5  -5   83.02    5.04
   5  -5  -3  118.08    4.94
   3   6  -5   48.70    2.59
   5  -6   3   42.61    3.13
   3  -6  -5   47.54    2.84
   4   0  -5    2.91    2.35
   5   0  -4    5.24    3.05
   5   0  -4    2.29    2.66
   4   0  -5    4.86    1.94
   5   0  -4    5.22    2.14
   5   1  -4   15.64    3.98
  -4  -1  -5   15.13    4.38
   5  -1  -4   20.54    4.49
   4  -1  -5   20.27    4.36
   4  -1  -5   17.50    3.75
   5  -1  -4   18.51    2.50
  -5   1  -4   15.22    2.74
  -4  -2  -5   30.30    6.08
   5  -2  -4   61.16    6.91
   5  -2  -4   56.27    3.41
   4  -2  -5   39.28    4.79
   4  -2  -5   47.77    3.89
  -4   2  -5   31.80    4.45
  -5   2  -4   73.13    5.15
   5   2  -4   54.30    6.28
   5  -2  -4   57.54    3.75
  -4   3  -5   51.76    4.73
   5  -3  -4   39.97    3.07
   5  -3  -4   48.93    7.04
  -5  -3  -4   35.24    6.81
  -4  -3  -5   41.84    7.18
   5  -3  -4   44.16    3.48
   5  -4  -4   50.80    3.28
   5  -4  -4   55.21    3.76
  -4   4  -5   58.16    4.86
  -4   5  -5   45.51    3.36
  -5   5  -4   36.33    2.80
   5  -5  -4   39.65    2.98
   4  -5  -5   41.09    3.31
   4  -6  -5   17.42    1.61
   5   0  -5  667.74   12.94
  -5   0  -5  661.80   11.43
   5  -1  -5  739.17   23.19
  -5   1  -5  678.55   14.60
   5  -1  -5  720.99   13.58
   5  -2  -5  561.24   11.69
  -5   2  -5  550.07   14.59
   5  -3  -5  249.14    7.73
  -5   4  -5  208.35    8.12
   5  -4  -5  179.80    6.36
   5  -5  -5   74.50    3.51
  -5   5  -5   63.47    3.44
   0   0  -6 1142.19   16.05
   6   0   0  829.99   23.32
   0   0  -6 1333.03   28.40
   0  -1  -6 1097.14   17.04
   0  -1  -6  899.65   24.30
   6   1   0 1331.53   29.62
   0   1  -6 1027.61   16.29
   6   1   0 1280.71   29.32
   6  -1   0 1167.98   26.07
   6  -1   0 1105.44   14.71
   0   1  -6 1132.27   17.84
   6   1   0 1194.32   15.99
   0   2  -6  888.81   15.96
   0   2  -6  889.68   15.40
   6  -2   0  961.02   25.94
   6  -2   0  840.42   13.18
   6   2   0  941.92   14.98
   0   2  -6  912.74   15.79
   0   3  -6  342.36   10.31
   6  -3   0  383.40    9.09
   6   3   0  366.54   16.27
   0   4  -6  275.81    9.06
   6  -4   0  246.26    8.01
   0   5  -6  106.19    5.75
   6  -5   0  115.37    5.63
   0   6  -6   44.30    3.38
   6  -6   0   46.19    2.80
  -1   0  -6   11.32    3.52
   1   0  -6   12.85    3.56
   6   0   1    3.01    2.89
   6   0  -1    2.11    1.58
   6   0  -1    2.29    2.89
   6   0   1    2.53    1.65
   1   0  -6   19.51    5.03
  -1   0  -6   14.33    4.45
  -1  -1  -6   19.61    3.81
  -1   1  -6   22.47    3.90
   1  -1  -6   27.21    4.48
   1   1  -6   19.40    3.74
   6   1   1   20.84    2.46
   6  -1  -1   21.34    4.11
   6  -1   1   22.51    4.39
   6  -1   1   20.24    2.24
   6   1  -1   23.06    4.58
   6   1   1   24.86    4.72
   6   1  -1   26.89    4.92
   1  -1  -6   27.81    6.09
   6   1  -1   20.67    2.41
  -1  -1  -6   23.27    5.78
   1  -1  -6   23.82    2.73
  -1   1  -6   25.27    3.80
   1   1  -6   28.96    3.76
   1  -1  -6   37.88    4.91
   6  -1  -1   19.53    2.19
  -1   2  -6   68.02    5.23
   1   2  -6   70.02    4.84
  -1  -2  -6   67.46    5.02
  -1   2  -6   61.87    4.72
   1  -2  -6   79.40    6.67
   1   2  -6   66.59    5.36
  -1   2  -6   68.27    4.74
   6  -2  -1   74.96    7.64
   6  -2   1   59.45    6.18
  -1  -2  -6   61.24    8.85
   1  -2  -6   74.95    9.28
   6   2   1   59.34    3.89
   6  -2  -1   56.99    3.47
   6  -2   1   51.37    3.36
   6   2  -1   77.98    8.35
   6   2   1   74.49    7.99
   6   2  -1   55.84    3.84
  -1   3  -6   44.60    4.50
   1   3  -6   47.47    4.30
  -1   3  -6   42.96    4.25
   6  -3   1   13.30    2.28
   6  -3  -1   13.99    2.15
   6  -3   1   13.64    4.09
   6   3  -1   16.69    4.30
   6   3   1   13.83    4.19
  -1   4  -6   55.55    4.60
   1   4  -6   60.72    4.67
  -1   4  -6   65.11    4.87
   6  -4  -1   44.17    3.54
   6  -4   1   45.36    3.97
  -1   5  -6   43.67    4.18
   1   5  -6   50.54    4.12
   6  -5  -1   43.79    3.45
   6  -5   1   47.91    4.09
   6  -6  -1   21.19    1.88
   6  -6   1   21.52    2.14
  -1   6  -6   28.74    2.83
   1   6  -6   31.19    2.85
  -2   0  -6 1109.64   18.06
   2   0  -6 1132.74   18.47
  -2   0  -6 1053.04   15.94
   6   0  -2 1145.71   26.96
   6   0   2 1106.61   25.84
   6   0  -2 1032.43   14.35
   6   0   2  992.91   14.45
   6   0  -2 1179.11   15.11
   2   0  -6 1150.47   15.22
   6   1  -2 1077.29   27.26
  -2  -1  -6 1211.11   18.62
   2  -1  -6 1123.94   20.28
   2   1  -6  901.74   16.26
  -2  -1  -6 1036.94   28.22
   2   1  -6  973.25   16.49
   2  -1  -6  913.64   25.54
  -2   1  -6  940.45   15.91
   6  -1  -2 1100.81   26.63
   6  -1   2  993.64   24.44
  -2   1  -6  951.21   16.51
   6  -1   2  901.65   13.58
   2   1  -6 1167.12   18.73
   6   1  -2  987.33   14.42
   6   1   2  943.45   14.33
   6   1   2 1011.90   25.64
   6   1  -2 1033.61   25.63
   6  -1  -2  942.57   13.52
  -6   1  -2  927.60   14.39
  -2   1  -6  808.85   15.85
  -2   1  -6  944.46   17.73
   2  -1  -6  988.58   15.09
   6  -1  -2 1043.97   13.88
  -2  -2  -6 1020.19   17.23
  -2   2  -6  826.57   15.68
   2  -2  -6  851.31   27.04
   2  -2  -6 1320.17   22.71
   2   2  -6  926.61   16.71
   2   2  -6  809.58   14.49
   6  -2  -2  947.09   25.11
   6  -2   2  973.09   25.00
  -2   2  -6  837.28   15.49
   6  -2  -2  875.37   13.21
   6  -2   2  910.85   13.92
   6  -2  -2  904.64   12.50
   6   2  -2  944.12   14.86
   6   2   2  929.86   14.73
   6   2  -2 1065.69   27.63
   6   2   2 1051.90   27.71
  -6   2  -2 1145.30   17.41
  -2  -2  -6  808.18   29.22
  -2   2  -6  823.72   17.87
   2   2  -6  890.36   15.75
  -2   3  -6  371.45   12.43
   2   3  -6  409.07   10.86
   2   3  -6  392.05    9.74
   6  -3  -2  380.76   16.53
   6  -3   2  391.98   17.24
  -2   3  -6  411.11   11.07
   6  -3  -2  361.99    8.62
   6  -3   2  388.76    9.69
   6   3  -2  436.28   18.76
   6   3   2  412.87   18.38
   6  -3  -2  397.34    8.34
  -2   4  -6  181.67    7.73
   2   4  -6  232.52    8.14
  -2   4  -6  249.35    8.76
   6  -4  -2  223.73    6.85
   6  -4   2  194.50    7.58
  -2   5  -6   98.72    5.70
   2   5  -6  114.39    5.46
   6  -5  -2  101.82    4.36
   6  -5   2  119.02    5.89
   6  -6   2   32.95    2.29
   2   6  -6   34.94    2.53
   2  -6  -6   28.25    2.14
  -2   6  -6   29.20    2.49
   6   0  -3    4.69    2.01
  -3   0  -6    7.33    2.94
   6   0  -3    4.96    3.21
   6   0   3    2.42    1.53
  -3   0  -6    7.21    2.50
   6   0  -3    2.92    1.51
   3   0  -6    7.84    2.27
  -3  -1  -6   14.76    5.58
   6  -1  -3   39.26    5.65
  -3   1  -6   22.91    3.42
   6  -1   3   32.21    3.01
   3  -1  -6   22.60    2.84
   6   1  -3   31.42    2.80
   6   1   3   28.53    2.66
   6   1  -3   36.26    5.26
   6   1   3   35.21    5.23
   6  -1  -3   33.64    2.81
  -3   1  -6   13.53    3.25
   3   1  -6   36.14    4.70
   3  -1  -6   25.03    5.31
  -6   1  -3   41.11    3.55
   6  -1  -3   37.75    3.06
  -3  -2  -6   31.66    4.27
  -3   2  -6   31.03    4.51
  -3   2  -6   27.30    3.64
   6  -2  -3   38.48    5.85
   6  -2   3   29.14    3.08
  -3  -2  -6   19.84    6.06
   3  -2  -6   28.35    5.22
   6  -2  -3   28.83    2.72
   6   2  -3   26.81    5.26
   6   2   3   26.91    5.41
  -6   2  -3   33.12    3.51
   3   2  -6   36.94    4.22
   6  -2  -3   28.51    2.63
  -3   2  -6   39.67    5.50
   3   2  -6   37.29    4.01
   3  -2  -6   33.89    3.75
   3   3  -6   44.99    4.19
   3  -3  -6   38.73    6.45
   6  -3  -3   38.61    3.01
   6  -3  -3   30.26    5.11
   6  -3   3   35.66    3.53
  -3   3  -6   46.72    4.47
  -3  -3  -6   25.03    6.91
  -6  -3  -3   30.02    6.74
   6   3  -3   39.36    6.14
   6   3   3   42.80    6.43
   6  -3  -3   39.90    2.98
  -3   3  -6   43.72    5.55
  -3   4  -6   38.57    4.32
   3   4  -6   47.77    3.97
  -3   4  -6   55.96    4.92
   6  -4  -3   32.59    2.78
   6  -4   3   29.26    3.56
   6  -4  -3   38.47    2.98
   6  -5   3   39.05    3.65
   6  -5  -3   45.77    2.78
   3   5  -6   36.41    3.08
   3  -6  -6   16.39    1.45
   6   0  -4  831.74   14.02
  -4   0  -6  745.71   13.22
   6   0  -4  799.60   23.51
   6   0  -4  791.32   12.91
   6   0  -4  884.35   24.66
  -4   0  -6  705.92   16.32
   4   0  -6  659.10   13.28
   6  -1  -4  629.56   11.84
  -4   1  -6  609.21   13.19
   6  -1  -4  674.29   22.85
   6  -1  -4  645.50   11.77
   6   1  -4  604.23   11.56
   6   1  -4  680.98   22.56
  -4   1  -6  550.92   14.23
  -6   1  -4  560.18   13.01
   4  -1  -6  610.18   12.82
   6  -2  -4  590.58   21.30
   6  -2  -4  566.00   10.88
   6  -2  -4  564.19   11.01
  -4   3  -6  326.84   10.24
   6  -3  -4  311.86    7.81
   6  -3  -4  293.70    7.58
  -4   3  -6  303.01   11.23
   4  -4  -6  125.78    5.91
   6  -4  -4  118.44    4.68
  -4   5  -6   73.47    3.84
  -6   5  -4   63.06    2.99
   4  -5  -6   95.20    4.17
   6  -5  -4  104.45    3.79
   6   0  -5    5.45    2.22
  -5   0  -6    3.54    2.93
  -5   0  -6    3.39    2.40
  -6   0  -5    5.54    2.29
  -5   1  -6   18.36    3.43
  -6   1  -5   20.36    3.40
   6  -1  -5   18.47    2.88
  -5   2  -6   17.95    3.43
  -6   2  -5   17.10    3.59
   5  -2  -6   21.45    3.32
   6  -2  -5   18.38    2.86
   5  -3  -6   21.10    3.04
   6  -3  -5   21.33    2.66
  -6   4  -5   31.23    3.78
  -5   4  -6   31.43    4.24
   5  -4  -6   23.65    2.60
   6  -4  -5   20.35    2.29
  -5   5  -6   17.98    2.05
  -6   5  -5   16.94    1.81
   5  -5  -6   16.73    1.81
   6  -5  -5   20.52    1.78
  -6   0  -6  379.69    9.97
   6  -1  -6  344.06   10.00
  -6   1  -6  362.85   12.27
  -6   2  -6  222.43    8.08
   6  -2  -6  209.63    7.22
   6  -3  -6  159.19    5.91
  -6   4  -6   95.87    5.42
   6  -4  -6   72.25    3.51
   0   0  -7   11.71    4.40
   7   0   0    1.33    2.89
   0   0  -7   13.42    4.34
   7   0   0    1.22    1.61
   0  -1  -7   38.97    5.28
   0  -1  -7   29.93    7.27
   0  -1  -7   26.48    5.05
   0   1  -7   22.89    4.89
   7  -1   0   24.83    4.98
   7  -1   0   19.78    2.52
   7   1   0   19.49    2.66
   7   1   0   24.45    5.10
   0  -2  -7   18.21    6.16
   0  -2  -7   20.06    5.06
   0   2  -7   17.02    4.82
   7  -2   0   13.22    2.19
   7  -2   0   15.92    4.10
   7   2   0   15.55    2.60
   7   2   0   17.21    4.67
   0  -2  -7   17.27    3.00
   0   2  -7   22.99    4.40
   7  -3   0   43.66    3.32
   0   3  -7   69.73    6.02
   0   4  -7   35.37    4.42
   0   4  -7   37.75    4.37
   7  -4   0   25.36    2.86
   7  -5   0   35.25    2.89
   0   5  -7   28.97    3.65
  -1   0  -7  799.78   16.78
   1   0  -7  759.09   16.75
   1   0  -7  915.20   17.36
   7   0  -1 1047.59   28.15
   7   0   1 1006.58   27.53
   7   0   1  934.86   14.60
   7   0  -1  897.82   14.09
  -1  -1  -7  756.79   15.90
   7  -1  -1  731.97   12.94
  -1   1  -7  744.18   15.95
   1  -1  -7  829.03   17.73
   1   1  -7  781.33   16.79
  -1  -1  -7  853.10   16.66
   1   1  -7  840.71   16.41
   7  -1  -1  796.01   24.30
   7  -1   1  800.95   24.56
   7  -1   1  753.57   13.19
   7   1  -1  717.79   12.80
   7   1   1  768.22   13.48
   7   1  -1  778.99   24.01
   7   1   1  816.08   25.20
   1  -1  -7 1000.36   18.28
   1  -1  -7  732.11   13.55
  -1  -1  -7  608.40   25.29
   1  -1  -7  746.31   28.07
  -1  -2  -7  535.52   13.64
  -1   2  -7  427.85   12.53
   1  -2  -7  540.67   14.90
   1   2  -7  459.16   13.01
   7  -2  -1  430.98   17.38
   7  -2   1  417.71   16.99
   1   2  -7  455.82   12.12
   7  -2  -1  439.91    9.73
   7  -2   1  433.67    9.84
  -1  -2  -7  423.86   22.86
   1  -2  -7  359.91   20.21
   7   2  -1  473.91   10.92
   7   2   1  488.24   11.11
   7   2  -1  505.02   20.22
   7   2   1  525.68   21.01
   1  -2  -7  462.21   11.88
  -1   2  -7  382.51   13.23
   1   2  -7  422.22   12.73
   1   3  -7  374.07   10.82
   7  -3  -1  282.71    7.62
   7  -3   1  342.40    8.75
  -1   3  -7  313.22   11.71
   1   3  -7  355.03   11.62
   7  -4  -1  173.68    5.98
   7  -4   1  173.79    6.52
   1   4  -7  159.37    7.46
   7  -5  -1   90.47    3.94
   7  -5   1   97.99    4.54
   1  -5  -7   62.69    3.81
  -1   5  -7   68.25    4.90
   1   5  -7   73.85    4.80
   2   0  -7    7.43    2.30
  -2   0  -7    6.73    2.73
   7   0   2    1.87    2.51
  -2   0  -7    9.26    4.38
   2   0  -7   11.63    4.64
   7   0  -2    3.60    3.38
   7   0  -2    0.91    1.42
   7   0   2    0.70    1.53
   7  -1  -2   11.41    2.02
   2   1  -7   23.43    4.85
  -2  -1  -7   20.66    4.94
  -2   1  -7   16.60    4.75
  -2   1  -7   20.32    4.15
   2  -1  -7   21.82    5.55
   2   1  -7   20.02    4.81
   7  -1  -2   13.87    4.28
   7  -1   2   11.96    2.25
   7  -1   2   10.82    3.78
   7   1  -2    9.97    2.05
   7   1   2   11.64    2.14
   7  -1  -2   12.32    2.16
  -2   1  -7   15.90    3.66
  -2  -1  -7   14.23    4.04
   2  -1  -7   15.38    5.62
   7   1  -2    9.30    3.41
   7   1   2   10.65    3.89
  -7   1  -2   13.74    2.42
   2  -1  -7   17.34    3.18
  -2  -1  -7   13.95    5.97
  -2  -2  -7   24.66    4.43
  -2   2  -7   23.44    4.76
   2   2  -7   29.69    4.57
  -2   2  -7   23.33    4.31
   7  -2  -2   21.64    4.76
   7  -2   2   20.73    4.61
   7  -2  -2   22.14    2.56
   7  -2   2   19.42    2.57
   7   2  -2   21.65    2.74
   7   2   2   20.90    2.71
  -2  -2  -7   19.32    7.27
   7   2  -2   23.78    5.05
   7   2   2   22.29    5.14
   2  -2  -7   25.41    3.57
  -2   2  -7   33.78    6.23
   2   2  -7   33.24    4.80
   2  -2  -7   24.62    6.62
  -2   3  -7   43.03    5.02
   7  -3  -2   27.07    2.64
   7  -3   2   27.54    2.92
   2  -3  -7   40.14    4.00
  -2   3  -7   45.39    5.90
   2   3  -7   50.14    5.06
   2   3  -7   49.68    4.62
   7  -4  -2   26.36    2.45
   7  -4   2   29.93    3.09
   2  -4  -7   34.52    3.63
  -2   4  -7   27.39    4.14
   2   4  -7   33.01    3.98
   7  -5  -2   24.94    2.08
   7  -5   2   26.82    2.77
   2  -5  -7   21.26    2.44
  -2   5  -7   23.26    3.55
   2   5  -7   27.25    3.14
   3   0  -7  465.95   11.14
  -3   0  -7  560.85   14.69
   7   0  -3  461.11   18.21
   7   0  -3  501.89   18.68
   7   0   3  531.33   20.12
   7   0  -3  488.09   10.15
   7   0   3  468.57   10.31
  -3   0  -7  499.92   14.20
   7  -1  -3  704.70   12.32
  -3  -1  -7  757.63   17.27
  -3   1  -7  557.57   14.81
  -3   1  -7  535.33   14.03
   7  -1  -3  681.07   12.46
   7  -1  -3  671.86   22.81
   7  -1   3  709.60   13.63
   7   1  -3  634.72   11.87
   7   1   3  613.95   11.93
   7   1  -3  650.54   21.53
   7   1   3  626.13   21.35
  -3   1  -7  406.10   13.63
   3   1  -7  557.20   13.56
  -7   1  -3  704.08   14.16
   3  -1  -7  591.51   13.62
  -3  -1  -7  655.12   16.80
  -3  -2  -7  277.18   19.50
   3  -2  -7  283.93   15.72
  -3  -2  -7  443.10   12.28
  -3   2  -7  371.07   11.95
   7  -2  -3  326.75   16.08
   7  -2  -3  318.15    8.33
   7  -2   3  348.70    9.75
  -7   2  -3  398.31   11.32
   7   2  -3  319.98   15.34
   7   2   3  297.45   14.93
   3   2  -7  338.83    9.77
   3  -2  -7  360.59   10.36
   7  -2  -3  341.18    8.19
  -3   3  -7  242.64    9.58
   7  -3  -3  236.97    6.84
   7  -3   3  258.02    8.36
   3  -3  -7  227.80    8.27
  -3   3  -7  217.45   11.33
   3   3  -7  273.20   10.02
   7  -3  -3  275.46    7.20
  -3   4  -7  175.68    8.04
   7  -4  -3  125.18    4.54
   7  -4   3  123.38    5.78
   3  -4  -7  152.10    6.36
  -3   4  -7  115.45    6.80
   3   4  -7  149.97    6.52
  -3   5  -7   58.53    3.50
   7  -5   3   62.43    3.69
   3  -5  -7   57.75    3.21
   4   0  -7    7.28    2.47
  -4   0  -7    6.09    3.39
  -4   0  -7    7.24    4.62
   7   0  -4    2.18    2.78
   7   0  -4    2.21    1.71
  -4   0  -7    5.98    2.83
   7  -1  -4    6.53    2.11
  -7   1  -4    7.55    2.62
  -4  -1  -7    8.59    3.77
  -4  -1  -7    8.68    4.66
  -4   1  -7    7.34    4.51
   7  -1  -4    5.67    1.81
   7   1  -4    5.29    1.78
  -4   1  -7   10.51    3.70
   7  -1  -4    7.50    3.58
   4  -1  -7   10.60    2.95
  -4   1  -7    8.72    3.58
  -4  -2  -7   24.46    4.55
  -4   2  -7   27.05    5.16
   7  -2  -4   21.47    2.56
  -4   2  -7   24.25    4.21
   4  -2  -7   24.92    3.75
   7  -2  -4   21.33    2.49
  -4   3  -7   21.18    4.18
   4  -3  -7   20.00    3.00
   7  -3  -4   15.33    2.08
  -4   4  -7   26.74    4.39
   7  -4  -4   24.86    2.21
  -7   5  -4   16.90    1.51
  -5   0  -7  411.78   10.84
  -5   0  -7  405.87   13.90
   7  -1  -5  308.38    8.31
  -5  -1  -7  392.07   13.29
  -5   1  -7  299.56   11.71
  -5   1  -7  338.62   11.00
  -5   1  -7  254.01   11.03
  -7   1  -5  400.69   12.23
  -5  -1  -7  252.48   11.49
   5  -1  -7  275.43    9.37
  -5  -2  -7  243.87    9.02
  -5   2  -7  268.72   10.91
  -5   2  -7  255.74    9.28
   7  -2  -5  232.16    7.25
  -5   3  -7  147.60    7.26
   7  -3  -5  128.66    4.75
  -7   4  -5   95.60    4.78
   7  -4  -5   88.71    3.51
  -6   0  -7    8.53    4.22
  -7   0  -6    4.06    3.56
  -6  -1  -7    9.92    4.23
  -7  -1  -6   13.53    4.80
  -6  -1  -7   11.70    4.84
  -6   1  -7    8.36    4.56
  -6   1  -7    9.14    3.75
  -7   1  -6   12.04    3.93
  -7   1  -6   10.45    3.51
   7  -2  -6    8.76    2.00
  -6  -2  -7   14.34    3.88
  -6   2  -7   13.83    4.43
  -6   2  -7   17.48    3.46
  -7   2  -6   12.19    3.08
   6  -2  -7   19.31    2.95
   7  -3  -6   13.65    1.88
   6  -3  -7   12.31    2.20
   7  -4  -6    8.56    1.17
  -6   4  -7   14.56    2.90
  -7   4  -6   11.36    2.54
   6  -4  -7   11.96    1.55
  -7   0  -7  192.84    8.73
  -7  -1  -7  196.57    9.45
  -7   1  -7  168.91    8.17
  -7  -2  -7  129.37    6.37
  -7   2  -7  138.58    6.27
  -7  -2  -7  120.44    6.72
  -7   3  -7   84.11    4.86
  -7  -3  -7  102.14    5.52
   0   0  -8  546.51   16.35
   0   0  -8  554.20   15.09
   8   0   0  545.61   20.34
   8   0   0  582.44   22.19
   8   0   0  546.39   11.50
   0  -1  -8  525.39   16.13
   0   1  -8  525.16   16.36
   8  -1   0  575.41   21.24
   8  -1   0  597.79   12.14
   8   1   0  605.54   12.24
   8   1   0  612.58   21.85
   0  -1  -8  525.14   13.86
   0  -2  -8  406.98   13.30
   0   2  -8  382.44   13.18
   0   2  -8  412.45   13.59
   8  -2   0  390.23    9.40
   8   2   0  420.85   10.34
   0   3  -8  236.00    9.88
   8  -3   0  209.64    6.64
   0   4  -8  138.01    6.41
   8  -4   0  172.11    5.86
   8  -5   0   63.19    2.99
  -1   0  -8   12.01    5.62
   1   0  -8    7.06    5.44
   8   0  -1    1.53    2.68
   8   0   1   -0.33    2.29
   1   0  -8   14.25    5.01
  -1   0  -8    6.84    4.58
   8   0  -1    0.89    1.65
   8   0   1    1.18    1.73
   8   0  -1   -0.54    2.67
   8   0   1   -0.19    2.55
   1   1  -8   23.24    5.53
   1   1  -8   19.86    5.95
  -1  -1  -8   11.11    5.55
  -1   1  -8   12.07    5.64
   1  -1  -8   15.76    5.66
   8  -1  -1   11.14    3.88
   8  -1   1   10.97    3.74
   8  -1  -1   11.84    2.33
   8  -1   1   13.08    2.34
  -1  -1  -8   17.43    4.56
   8   1  -1   11.19    2.27
   8   1   1   11.74    2.30
   8   1  -1   16.09    4.23
   8   1   1   15.41    4.33
   1  -2  -8   27.93    5.53
   1   2  -8   28.13    5.48
   1   2  -8   34.16    5.56
  -1  -2  -8   25.60    5.71
  -1   2  -8   29.02    6.07
   8  -2  -1   17.82    2.45
   8  -2   1   17.64    2.46
   8   2  -1   17.36    2.56
   8   2   1   19.42    2.70
   1   3  -8   23.15    4.65
   8  -3  -1   12.62    2.11
   8  -3   1   12.31    2.20
  -1   3  -8   22.33    5.21
   1   3  -8   21.14    4.70
  -1   4  -8   27.40    4.42
   8  -4  -1   27.57    2.50
   8  -4   1   29.73    2.80
   1   4  -8   29.89    3.31
  -1   4  -8   19.94    4.01
   1   4  -8   20.41    3.95
   8  -5  -1   19.85    1.74
   8  -5   1   23.41    2.08
  -2   0  -8  430.92   13.92
   2   0  -8  440.66   13.72
  -2   0  -8  433.74   12.98
   8   0  -2  452.03    9.99
   8   0  -2  480.04   18.83
   8   0   2  453.40   10.27
   8   0   2  497.44   19.89
  -2  -1  -8  336.22   10.58
  -2  -1  -8  409.10   13.55
  -2   1  -8  392.68   13.59
   2  -1  -8  344.74   12.35
   2   1  -8  346.26   12.18
   8  -1  -2  356.73    8.85
   8  -1   2  363.17    9.20
   8   1  -2  356.33    8.86
   8   1   2  356.54    9.11
   2   1  -8  352.16   11.54
   2  -1  -8  282.69    9.61
  -2  -2  -8  386.39   12.54
  -2   2  -8  339.87   12.62
   8  -2  -2  340.82    8.58
   8  -2   2  346.70    9.12
   2   2  -8  297.76   10.26
   8  -3   2  172.85    6.29
   2   3  -8  181.61    7.37
  -2   4  -8  133.25    7.42
   8  -4   2  126.31    5.18
  -8   0  -3    2.00    2.27
  -3   0  -8    5.56    5.08
   8   0  -3    0.94    1.49
   8   0   3    0.98    1.71
  -3   0  -8    8.25    3.67
   3  -1  -8   12.43    3.27
  -3  -1  -8   10.68    3.05
  -3  -1  -8   16.57    5.55
  -3   1  -8   15.29    5.13
   8  -1  -3   11.03    2.08
   8  -1   3   10.07    2.39
   8   1  -3    9.63    2.07
   8   1   3   10.65    2.18
  -8   1  -3   13.83    3.00
  -3  -2  -8   13.26    4.47
  -3   2  -8   13.39    5.31
   8  -2  -3    7.47    1.85
   8  -2   3    9.69    2.41
   3  -2  -8   13.04    2.94
   8  -3  -3   13.74    1.95
   8  -3   3   14.19    2.56
   3  -3  -8   17.41    2.75
   8  -4   3   13.95    2.32
   3  -4  -8   14.93    2.26
  -4   0  -8  283.63   11.71
  -4   0  -8  238.44   11.26
   4  -1  -8  229.09    8.21
  -4  -1  -8  319.74   12.06
  -4   1  -8  262.19   11.10
  -8   1  -4  267.90    9.74
  -4  -1  -8  289.49   10.73
   8  -2  -4  209.26    5.74
  -4  -2  -8  226.42    8.65
  -4   2  -8  224.28   10.10
  -4   2  -8  205.22    9.13
   8  -3  -4  111.39    3.87
   4  -3  -8  109.77    5.00
  -8   4  -4   80.09    3.99
   4  -4  -8   47.14    2.89
  -5   0  -8    6.35    3.98
  -8   0  -5    4.73    3.05
  -5   0  -8    8.15    4.67
   5  -1  -8   12.55    2.65
  -8  -1  -5   11.27    4.03
  -5  -1  -8   15.74    5.01
  -5   1  -8   11.33    4.87
  -5  -1  -8   12.74    3.57
  -8   1  -5    7.75    3.17
   5  -2  -8   11.36    2.49
  -5  -2  -8   13.78    3.79
  -5   2  -8   10.45    3.61
  -8   2  -5   11.41    2.88
  -8   3  -5   10.94    2.84
   5  -3  -8   13.66    2.28
  -8   4  -5   17.78    2.32
  -6   0  -8  165.42    8.10
  -6   0  -8  194.87   10.18
  -6  -1  -8  205.41    9.24
  -6   1  -8  180.87    8.43
  -8  -1  -6  196.22    9.36
  -8  -2  -6  140.48    6.56
  -6  -2  -8  120.23    5.98
  -8  -2  -6  133.00    7.20
  -8   3  -6   83.04    4.41
  -8  -3  -6   90.24    4.83
  -8   0  -7    3.45    3.19
  -7   0  -8    4.80    3.33
  -8   0  -7    3.22    3.98
  -8  -1  -7    6.56    3.44
  -8  -1  -7    7.74    4.30
  -8   1  -7    5.18    3.22
  -7  -1  -8    6.57    4.13
  -7   1  -8    3.01    3.13
  -7  -1  -8    6.42    2.96
   0   0  -9    6.28    6.78
   0   0  -9    8.61    5.04
   9   0   0    1.02    1.65
   0  -1  -9   12.82    6.18
   0   1  -9    5.24    5.92
   9  -1   0    2.15    1.67
   9   1   0    3.24    1.87
   0   2  -9   19.07    5.63
   0  -2  -9   16.86    4.92
   0   2  -9   12.56    5.20
   9  -2   0   12.51    2.08
   0   3  -9   25.85    4.67
   9  -3   0   22.40    2.33
   9  -4   0   20.62    2.00
  -1   0  -9  329.19   11.86
  -1   0  -9  352.88   14.75
   1   0  -9  310.11   13.11
   9   0  -1  333.15    8.40
   9   0   1  363.74    8.82
  -1  -1  -9  325.32   14.05
  -1   1  -9  314.37   13.70
   1  -1  -9  272.19   11.71
   1   1  -9  271.43   11.90
  -1   1  -9  327.26   13.33
   9  -1  -1  280.78    7.55
   9  -1   1  299.91    7.86
   9   1  -1  307.78    8.24
   9   1   1  336.32    8.75
   1   1  -9  312.47   12.15
  -1  -2  -9  204.17    9.61
  -1   2  -9  228.10   11.05
  -1   2  -9  209.22   10.26
   9  -2  -1  188.68    5.80
   9  -2   1  210.00    6.33
   1   2  -9  206.81    9.50
  -1   3  -9  157.17    8.18
   9  -3  -1  149.05    4.92
   9  -3   1  164.81    5.53
   9  -4  -1   95.66    3.44
  -1   4  -9   87.05    4.83
  -2   0  -9    7.39    6.21
  -2   0  -9    5.85    4.49
   9   0  -2    0.94    1.42
   9   0   2    0.41    1.41
  -2  -1  -9    5.45    6.04
  -2   1  -9    8.01    5.84
   9  -1  -2    2.98    1.52
   9  -1   2    1.72    1.55
   9   1  -2    2.90    1.60
   9   1   2    2.37    1.59
  -2   1  -9    4.21    5.20
  -2  -2  -9   14.63    4.97
  -2   2  -9   15.94    6.20
   9  -2  -2    7.73    1.58
   9  -2   2    9.10    1.85
   9  -3  -2   12.48    1.56
   9  -3   2   12.77    1.92
  -2   3  -9   15.02    4.61
  -2   4  -9   17.80    3.65
   9  -4   2   15.85    1.72
  -3   0  -9  230.79   11.00
   9   0  -3  209.63    6.29
   9   0   3  227.89    7.19
  -3  -1  -9  234.22   11.01
  -3   1  -9  212.19   10.50
  -3   1  -9  208.81   10.26
   9  -1  -3  198.32    5.78
   9  -1   3  227.51    7.07
   9   1  -3  203.53    5.92
  -3  -2  -9  161.06    8.04
   9  -2   3  131.28    5.18
  -3   3  -9  104.34    7.00
   9  -3   3  122.79    4.60
  -3   4  -9   62.20    4.28
  -9   4  -3   53.11    2.58
  -9   0  -4    0.74    2.37
  -4   0  -9    4.25    4.85
  -9  -1  -4    3.29    2.48
  -4  -1  -9    7.19    5.08
  -4   1  -9    7.11    5.03
  -4   1  -9    4.69    4.77
  -9  -2  -4    5.41    2.42
  -4  -2  -9    8.00    3.92
  -4   3  -9   12.55    3.92
  -9   3  -4   11.75    2.38
  -5   0  -9  150.34    7.76
  -9   0  -5  204.57    8.27
  -5   1  -9  130.57    7.62
  -9  -1  -5  142.59    6.64
  -5  -2  -9  107.86    6.00
  -9  -2  -5  107.77    5.12
  -9   3  -5   57.69    2.97
  -9  -3  -5   64.19    2.94
  -6   0  -9    4.00    3.40
  -9  -1  -6    2.49    2.27
  -9  -1  -6    5.85    3.49
  -9   1  -6    2.67    2.86
  -6  -1  -9    4.23    4.13
  -6   1  -9    4.03    3.49
  -9  -2  -6    3.50    1.56
   0   0 -10  203.83   10.20
  10   0   0  237.27    6.28
   0  -1 -10  174.12    9.34
  10  -1   0  182.73    5.18
  10   1   0  197.90    5.61
  10  -2   0  134.60    4.20
   0   2 -10  107.97    6.60
  10  -3   0  123.57    3.67
  -1   0 -10    4.76    5.63
  10   0  -1    0.78    1.22
  10   0   1    0.49    1.19
  -1  -1 -10    7.52    5.41
  -1   1 -10    8.06    5.18
  -1   1 -10    7.84    4.67
  10  -1  -1    1.35    1.12
  10  -1   1    0.80    1.15
  10   1  -1    1.51    1.23
  -1   2 -10    8.34    4.01
  10  -2  -1    5.48    1.17
  10  -2   1    5.29    1.28
  10  -3  -1   10.45    1.19
  10  -3   1   11.91    1.41
  -2   0 -10  161.19    9.44
  10   0  -2  170.18    4.92
  10   0   2  178.93    5.25
  -2  -1 -10  128.48    8.54
  -2   1 -10  139.14    8.64
  10  -1  -2  134.77    4.10
  10  -1   2  136.94    4.44
  -2   1 -10  154.28    8.20
  10  -2  -2   96.64    3.08
  10  -2   2  109.65    3.74
  -2   3 -10   82.54    5.06
  -3   0 -10    6.34    4.90
  -3  -1 -10    4.77    4.87
  -3   1 -10    6.24    5.03
  -3   1 -10    5.07    4.26
  10  -1   3    1.35    1.15
  -3   2 -10    6.19    3.44
  -4   0 -10   88.81    6.49
  -4  -1 -10   86.31    6.56
  -4   1 -10   95.36    6.65
  -4   2 -10   61.61    3.94
  11  -1   0    1.09    0.70
  11  -1  -1   80.36    2.36
   0   0   0    0.00    0.00
;
_shelx_hkl_checksum   45192
