# Supplementary material for: The First Ring Enlargement Induced Large Piezoelectric Response in a Polycrystalline Molecular Ferroelectric
Source: Adv Sci (Weinh). 2023 Jun 16;10(24):2302426. doi: 10.1002/advs.202302426 (PMC10460893; doi:10.1002/advs.202302426)
Supplement: Supplementary file 2 — Supporting Information [file ADVS-10-2302426-s002.zip › CIF for [3.2.1-abco]ReO4 at 253 K.cif]

 
data_AMM2
 
_audit_creation_method            'SHELXL-2014/7'
_shelx_SHELXL_version_number      '2014/7'
_chemical_name_systematic         ?
_chemical_name_common             ?
_chemical_melting_point           ?
_chemical_formula_moiety         'C7 N, O4 Re'
_chemical_formula_sum
 'C7 H0 N O4 Re' 
_chemical_formula_weight          348.28

loop_
 _atom_type_symbol
 _atom_type_description
 _atom_type_scat_dispersion_real
 _atom_type_scat_dispersion_imag
 _atom_type_scat_source
 'C'  'C'   0.0181   0.0091
 'International Tables Vol C Tables 4.2.6.8 and 6.1.1.4'
 'H'  'H'   0.0000   0.0000
 'International Tables Vol C Tables 4.2.6.8 and 6.1.1.4'
 'N'  'N'   0.0311   0.0180
 'International Tables Vol C Tables 4.2.6.8 and 6.1.1.4'
 'O'  'O'   0.0492   0.0322
 'International Tables Vol C Tables 4.2.6.8 and 6.1.1.4'
 'Re'  'Re'  -5.2083   5.8923
 'International Tables Vol C Tables 4.2.6.8 and 6.1.1.4'
 
_space_group_crystal_system       orthorhombic
_space_group_IT_number            38
_space_group_name_H-M_alt         'A m m 2'
_space_group_name_Hall            'A 2 -2'
 
_shelx_space_group_comment
;
The symmetry employed for this shelxl refinement is uniquely defined
by the following loop, which should always be used as a source of
symmetry information in preference to the above space-group names.
They are only intended as comments.
;
 
loop_
 _space_group_symop_operation_xyz
 'x, y, z'
 '-x, -y, z'
 'x, -y, z'
 '-x, y, z'
 'x, y+1/2, z+1/2'
 '-x, -y+1/2, z+1/2'
 'x, -y+1/2, z+1/2'
 '-x, y+1/2, z+1/2'
 
_cell_length_a                    6.2218(6)
_cell_length_b                    9.0504(6)
_cell_length_c                    8.9667(7)
_cell_angle_alpha                 90
_cell_angle_beta                  90
_cell_angle_gamma                 90
_cell_volume                      504.91(7)
_cell_formula_units_Z             2
_cell_measurement_temperature     253(2)
_cell_measurement_reflns_used   3662
_cell_measurement_theta_min     6.8960
_cell_measurement_theta_max     72.5280
 
_exptl_crystal_description       block
_exptl_crystal_colour             colorless
_exptl_crystal_density_meas       ?
_exptl_crystal_density_method     ?
_exptl_crystal_density_diffrn     2.291          
_exptl_crystal_F_000              312
_exptl_transmission_factor_min    ?
_exptl_transmission_factor_max    ?
_exptl_crystal_size_max           0.14
_exptl_crystal_size_mid           0.13
_exptl_crystal_size_min           0.12
_exptl_absorpt_coefficient_mu     23.457
_shelx_estimated_absorpt_T_min    ?
_shelx_estimated_absorpt_T_max    ?
_exptl_absorpt_correction_type    multi-scan   
_exptl_absorpt_correction_T_min   0.06
_exptl_absorpt_correction_T_max   0.094
_exptl_absorpt_process_details    
;
CrysAlisPro 1.171.42.79a (Rigaku Oxford Diffraction, 2022)
Empirical absorption correction using spherical harmonics,
implemented in SCALE3 ABSPACK scaling algorithm.
;
_exptl_absorpt_special_details    ?
_diffrn_ambient_temperature       253(2)
_diffrn_radiation_wavelength      1.54178
_diffrn_radiation_type            CuK\a
_diffrn_source                    'Rotating-anode X-ray tube'
_diffrn_measurement_device_type   'XtaLAB Synergy R, DW system, HyPix'
_diffrn_measurement_method        ?
_diffrn_detector_area_resol_mean  ?
_diffrn_reflns_number             4871
_diffrn_reflns_av_unetI/netI      0.0313
_diffrn_reflns_av_R_equivalents   0.0858
_diffrn_reflns_limit_h_min        -7
_diffrn_reflns_limit_h_max        8
_diffrn_reflns_limit_k_min        -11
_diffrn_reflns_limit_k_max        11
_diffrn_reflns_limit_l_min        -11
_diffrn_reflns_limit_l_max        11
_diffrn_reflns_theta_min          6.951
_diffrn_reflns_theta_max          82.398
_diffrn_reflns_theta_full         67.679
_diffrn_measured_fraction_theta_max   0.934
_diffrn_measured_fraction_theta_full  1.000
_diffrn_reflns_Laue_measured_fraction_max    0.934
_diffrn_reflns_Laue_measured_fraction_full   1.000
_diffrn_reflns_point_group_measured_fraction_max   0.931
_diffrn_reflns_point_group_measured_fraction_full  1.000
_reflns_number_total              602
_reflns_number_gt                 591
_reflns_threshold_expression      'I > 2\s(I)'
_reflns_Friedel_coverage          0.874
_reflns_Friedel_fraction_max      0.928
_reflns_Friedel_fraction_full     1.000
 
_reflns_special_details
;
 Reflections were merged by SHELXL according to the crystal
 class for the calculation of statistics and refinement.
 
 _reflns_Friedel_fraction is defined as the number of unique
 Friedel pairs measured divided by the number that would be
 possible theoretically, ignoring centric projections and
 systematic absences.
;
 
_computing_data_collection        ?
_computing_cell_refinement        ?
_computing_data_reduction         ?
_computing_structure_solution     ?
_computing_structure_refinement 'SHELXL-2014/7 (Sheldrick, 2014)'
_computing_molecular_graphics     ?
_computing_publication_material   ?
_refine_special_details
;
 Refined as a 2-component inversion twin.
;
_refine_ls_structure_factor_coef  Fsqd
_refine_ls_matrix_type            full
_refine_ls_weighting_scheme       calc
_refine_ls_weighting_details
'w=1/[\s^2^(Fo^2^)+(0.1529P)^2^+0.8274P] where P=(Fo^2^+2Fc^2^)/3'
_atom_sites_solution_primary      ?
_atom_sites_solution_secondary    ?
_atom_sites_solution_hydrogens    .
_refine_ls_hydrogen_treatment     undef
_refine_ls_extinction_method      none
_refine_ls_extinction_coef        .
_refine_ls_abs_structure_details
;
 Refined as an inversion twin.
;
_refine_ls_abs_structure_Flack    0.6(3)
_chemical_absolute_configuration  ?
_refine_ls_number_reflns          602
_refine_ls_number_parameters      51
_refine_ls_number_restraints      112
_refine_ls_R_factor_all           0.0691
_refine_ls_R_factor_gt            0.0678
_refine_ls_wR_factor_ref          0.1860
_refine_ls_wR_factor_gt           0.1777
_refine_ls_goodness_of_fit_ref    1.088
_refine_ls_restrained_S_all       1.037
_refine_ls_shift/su_max           0.002
_refine_ls_shift/su_mean          0.000
 
loop_
 _atom_site_label
 _atom_site_type_symbol
 _atom_site_fract_x
 _atom_site_fract_y
 _atom_site_fract_z
 _atom_site_U_iso_or_equiv
 _atom_site_adp_type
 _atom_site_occupancy
 _atom_site_site_symmetry_order  
 _atom_site_calc_flag
 _atom_site_refinement_flags_posn
 _atom_site_refinement_flags_adp
 _atom_site_refinement_flags_occupancy
 _atom_site_disorder_assembly
 _atom_site_disorder_group
C1 C 0.5000 0.353(7) 0.594(6) 0.147(13) Uani 0.5 2 d DS TU P . .
C2 C 0.5000 0.44(2) 0.450(5) 0.147(14) Uani 0.5 2 d DS TU P . .
C3 C 0.581(14) 0.402(19) 0.744(3) 0.146(14) Uani 0.25 1 d D U P . .
C4 C 0.300(10) 0.432(11) 0.640(7) 0.150(13) Uani 0.5 1 d D U P . .
C5 C 0.213(12) 0.5000 0.715(11) 0.156(14) Uani 1 2 d DS TU P . .
N1 N 0.5000 0.353(7) 0.594(6) 0.147(13) Uani 0.5 2 d DS TU P . .
O1 O 0.0000 0.110(4) 0.755(8) 0.110(5) Uani 1 2 d DS TU P . .
O2 O 0.229(5) 0.092(5) 0.554(9) 0.110(5) Uani 0.5 1 d D U P . .
Re1 Re 0.0000 0.0000 0.601(8) 0.0878(7) Uani 1 4 d DS TU P . .
 
loop_
 _atom_site_aniso_label
 _atom_site_aniso_U_11
 _atom_site_aniso_U_22
 _atom_site_aniso_U_33
 _atom_site_aniso_U_23
 _atom_site_aniso_U_13
 _atom_site_aniso_U_12
C1 0.148(14) 0.146(14) 0.147(14) 0.001(7) 0.000 0.000
C2 0.150(17) 0.145(17) 0.145(15) -0.002(10) 0.000 0.000
C3 0.148(16) 0.144(18) 0.146(16) 0.002(11) 0.000(9) 0.000(10)
C4 0.149(15) 0.149(16) 0.152(15) 0.001(8) 0.004(7) -0.001(8)
C5 0.155(16) 0.156(17) 0.156(17) 0.000 0.005(10) 0.000
N1 0.148(14) 0.146(14) 0.147(14) 0.001(7) 0.000 0.000
O1 0.126(8) 0.089(8) 0.115(8) -0.007(7) 0.000 0.000
O2 0.126(8) 0.089(8) 0.115(8) -0.007(7) 0.000 0.000
Re1 0.1088(11) 0.0585(10) 0.0960(10) 0.000 0.000 0.000
 
_geom_special_details
;
 All esds (except the esd in the dihedral angle between two l.s. planes)
 are estimated using the full covariance matrix.  The cell esds are taken
 into account individually in the estimation of esds in distances, angles
 and torsion angles; correlations between esds in cell parameters are only
 used when they are defined by crystal symmetry.  An approximate (isotropic)
 treatment of cell esds is used for estimating esds involving l.s. planes.
;
 
loop_
 _geom_bond_atom_site_label_1
 _geom_bond_atom_site_label_2
 _geom_bond_distance
 _geom_bond_site_symmetry_2
 _geom_bond_publ_flag
C1 C4 1.494(15) . ?
C1 C4 1.494(15) 4_655 ?
C1 C2 1.499(15) . ?
C1 C3 1.501(11) . ?
C1 C3 1.501(10) 4_655 ?
C2 C2 1.1(4) 2_665 ?
C3 C3 1.01(17) 4_655 ?
C3 C4 1.22(12) 4_655 ?
C3 C5 1.58(12) 2_665 ?
C3 C3 1.8(3) 3_565 ?
C3 C4 1.9(2) 2_665 ?
C4 C5 1.06(6) . ?
C4 C3 1.22(12) 4_655 ?
C4 C4 1.2(2) 3_565 ?
C4 C3 1.9(2) 2_665 ?
C5 C4 1.06(6) 3_565 ?
C5 C3 1.58(12) 2_665 ?
C5 C3 1.58(12) 4_655 ?
O1 Re1 1.698(14) . ?
O2 O2 1.66(9) 3 ?
O2 Re1 1.700(14) . ?
Re1 O1 1.698(14) 2 ?
Re1 O2 1.700(14) 2 ?
Re1 O2 1.700(14) 4 ?
Re1 O2 1.700(14) 3 ?
 
loop_
 _geom_angle_atom_site_label_1
 _geom_angle_atom_site_label_2
 _geom_angle_atom_site_label_3
 _geom_angle
 _geom_angle_site_symmetry_1
 _geom_angle_site_symmetry_3
 _geom_angle_publ_flag
C4 C1 C4 113(9) . 4_655 ?
C4 C1 C2 89.6(11) . . ?
C4 C1 C2 89.6(11) 4_655 . ?
C4 C1 C3 83.9(10) . . ?
C4 C1 C3 48(5) 4_655 . ?
C2 C1 C3 128.0(19) . . ?
C4 C1 C3 48(5) . 4_655 ?
C4 C1 C3 83.9(10) 4_655 4_655 ?
C2 C1 C3 128.0(19) . 4_655 ?
C3 C1 C3 39(7) . 4_655 ?
C2 C2 C1 121(7) 2_665 . ?
C3 C3 C4 127(5) 4_655 4_655 ?
C3 C3 C1 70(4) 4_655 . ?
C4 C3 C1 66(3) 4_655 . ?
C3 C3 C5 144(6) 4_655 2_665 ?
C4 C3 C5 42(5) 4_655 2_665 ?
C1 C3 C5 107(6) . 2_665 ?
C3 C3 C3 90.00(4) 4_655 3_565 ?
C4 C3 C3 78(9) 4_655 3_565 ?
C1 C3 C3 107(7) . 3_565 ?
C5 C3 C3 56(7) 2_665 3_565 ?
C3 C3 C4 113(4) 4_655 2_665 ?
C4 C3 C4 39(5) 4_655 2_665 ?
C1 C3 C4 86(4) . 2_665 ?
C5 C3 C4 34(4) 2_665 2_665 ?
C3 C3 C4 38(6) 3_565 2_665 ?
C5 C4 C3 87(9) . 4_655 ?
C5 C4 C4 54(6) . 3_565 ?
C3 C4 C4 102(9) 4_655 3_565 ?
C5 C4 C1 151(10) . . ?
C3 C4 C1 66(3) 4_655 . ?
C4 C4 C1 118(4) 3_565 . ?
C5 C4 C3 55(6) . 2_665 ?
C3 C4 C3 64(10) 4_655 2_665 ?
C4 C4 C3 38(6) 3_565 2_665 ?
C1 C4 C3 101(8) . 2_665 ?
C4 C5 C4 71(10) 3_565 . ?
C4 C5 C3 51(5) 3_565 2_665 ?
C4 C5 C3 91(8) . 2_665 ?
C4 C5 C3 91(8) 3_565 4_655 ?
C4 C5 C3 51(5) . 4_655 ?
C3 C5 C3 68(10) 2_665 4_655 ?
O2 O2 Re1 60.8(18) 3 . ?
O1 Re1 O1 72(3) . 2 ?
O1 Re1 O2 85.1(17) . . ?
O1 Re1 O2 119.1(17) 2 . ?
O1 Re1 O2 119.1(17) . 2 ?
O1 Re1 O2 85.1(17) 2 2 ?
O2 Re1 O2 151(3) . 2 ?
O1 Re1 O2 85.1(17) . 4 ?
O1 Re1 O2 119.1(17) 2 4 ?
O2 Re1 O2 114(4) . 4 ?
O2 Re1 O2 58(4) 2 4 ?
O1 Re1 O2 119.1(17) . 3 ?
O1 Re1 O2 85.1(17) 2 3 ?
O2 Re1 O2 58(4) . 3 ?
O2 Re1 O2 114(4) 2 3 ?
O2 Re1 O2 151(3) 4 3 ?
 
_refine_diff_density_max    1.619
_refine_diff_density_min   -1.140
_refine_diff_density_rms    0.272

_shelx_res_file
;

    AMM2.res created by SHELXL-2014/7

TITL AMM2 in Amm2
CELL 1.54178   6.2218   9.0504   8.9667  90.000  90.000  90.000
ZERR    2.00   0.0006   0.0006   0.0007   0.000   0.000   0.000
LATT -5
SYMM -X, -Y, Z
SYMM X, -Y, Z
SYMM -X, Y, Z
SFAC C  H  N  O  Re
UNIT 14 0 2 8 2
L.S. 14
ACTA
BOND
FMAP 2
PLAN 20
TWIN
temp -20
DFIX 1.5 0.01 C1 C2  C1 C4   C1 C3
DFIX 1.5 0.01 N1 C3
DFIX 1.7 0.01 Re1 O1 Re1 O2
DFIX 2.48 0.01 N1 C5
DFIX 2.1 0.01 C2 C4
DFIX 2.70 0.01 C2 C3
DFIX 2.0 0.01 C3 C4
EXYZ C1 N1
EADP C1 N1
EADP O1 O2
DELU 0.01 O1 O2 Re1
SIMU 0.01 O1 O2 Re1
ISOR 0.01
DELU 0.01 C1 C2 C3 C4 C5
SIMU 0.01 C1 C2 C3 C4 C5
FREE C3   C4
WGHT    0.152900    0.827400
BASF   0.58757
FVAR       0.16927
MOLE 1
C1    1    0.500000    0.352819    0.594096    10.25000    0.14797    0.14570 =
         0.14708    0.00078    0.00000    0.00000
C2    1    0.500000    0.437289    0.450297    10.25000    0.14957    0.14530 =
         0.14518   -0.00165    0.00000    0.00000
C3    1    0.581148    0.402433    0.743584    10.25000    0.14794    0.14415 =
         0.14616    0.00155   -0.00035   -0.00020
C4    1    0.299528    0.431523    0.639728    10.50000    0.14895    0.14915 =
         0.15155    0.00111    0.00414   -0.00067
C5    1    0.212861    0.500000    0.715062    10.50000    0.15514    0.15561 =
         0.15579    0.00000    0.00515    0.00000
N1    3    0.500000    0.352819    0.594096    10.25000    0.14797    0.14570 =
         0.14708    0.00078    0.00000    0.00000
O1    4    0.000000    0.109645    0.754500    10.50000    0.12582    0.08914 =
         0.11500   -0.00699    0.00000    0.00000
O2    4    0.228724    0.091756    0.554041    10.50000    0.12582    0.08914 =
         0.11500   -0.00699    0.00000    0.00000
RE1   5    0.000000    0.000000    0.600867    10.25000    0.10884    0.05854 =
         0.09599    0.00000    0.00000    0.00000
HKLF 4

REM  AMM2 in Amm2
REM R1 =  0.0678 for     591 Fo > 4sig(Fo)  and  0.0691 for all     602 data
REM     51 parameters refined using    112 restraints

END

WGHT      0.1542      0.7966

REM Highest difference peak  1.619,  deepest hole -1.140,  1-sigma level  0.272
Q1    1   0.1133  0.0687  0.6540  11.00000  0.05    1.62
Q2    1   0.1139  0.0697  0.5488  11.00000  0.05    1.60
Q3    1   0.6228  0.4162  0.4819  11.00000  0.05    1.13
Q4    1   0.6274  0.4162  0.7135  11.00000  0.05    1.12
Q5    1   0.3341  0.0611  0.5971  11.00000  0.05    0.38
Q6    1   0.2278  0.4202  0.6036  11.00000  0.05    0.32
Q7    1   0.3227  0.1666  0.4463  11.00000  0.05    0.26
Q8    1   0.1776  0.1654  0.6031  11.00000  0.05    0.23
Q9    1   0.6841  0.4040  0.3422  11.00000  0.05    0.23
Q10   1   0.5855  0.3494  0.8448  11.00000  0.05    0.22
Q11   1   0.5000  0.2479  0.8544  10.50000  0.05    0.22
Q12   1   0.5869  0.3508  0.3643  11.00000  0.05    0.21
Q13   1   0.6595  0.4218  0.8573  11.00000  0.05    0.21
Q14   1   0.6090  0.3271  0.8789  11.00000  0.05    0.20
Q15   1   0.0749  0.1887  0.7236  11.00000  0.05    0.15
Q16   1   0.0000  0.1829  0.7050  10.50000  0.05    0.15
Q17   1   0.7551  0.3535  0.8562  11.00000  0.05    0.15
Q18   1   0.4269  0.0724  0.4422  11.00000  0.05    0.12
Q19   1   0.0000  0.5561  0.8625  10.50000  0.05    0.12
Q20   1   0.0755  0.4056  0.5152  11.00000  0.05    0.09
;
_shelx_res_checksum    3142

_shelx_hkl_file
;
   0 -10   0   11.63    0.63
   0 -10   0   12.28    0.69
   0  -8   0   29.21    1.92
   0  -6   0   48.18    1.78
   0  -4   0   54.32    1.35
   0  -2   0  859.99    3.47
   0   2   0  948.44    3.22
   0   2   0  920.73    2.90
   0   4   0   67.67    1.20
   0   4   0   53.89    1.09
   0   6   0   48.63    0.91
   0   6   0   46.83    0.82
   0   6   0   48.86    0.89
   0   6   0   50.22    1.37
   0   6   0   47.74    0.88
   0   8   0   26.37    0.69
   0   8   0   25.21    0.75
   0   8   0   27.75    1.18
   0   8   0   22.89    0.69
   0   8   0   23.52    0.72
   0   8   0   25.92    0.80
   0  10   0    8.43    0.34
   0  10   0    7.38    0.36
   0 -11   1    5.30    0.41
   0 -11  -1    4.43    0.33
   0 -11  -1    5.42    0.38
   0  -9   1   19.48    0.83
   0  -9  -1   18.16    0.83
   0  -9  -1   17.84    0.72
   0  -7  -1   50.49    1.13
   0  -7  -1   54.01    2.27
   0  -7   1   58.68    2.51
   0  -7  -1   46.82    1.13
   0  -7  -1   52.39    2.18
   0  -5   1  124.79    2.31
   0  -5  -1  128.85    2.53
   0  -5  -1  123.51    2.53
   0  -3   1  326.85    2.91
   0  -3   1  283.33    1.46
   0  -3   1  326.86    2.51
   0  -3  -1  363.01    3.03
   0  -3  -1  318.88    1.29
   0  -3   1  300.83    2.71
   0  -1   1  339.22    1.12
   0  -1   1  333.98    1.61
   0   1   1  396.99    1.72
   0   1  -1  339.44    1.57
   0   1   1  363.27    1.55
   0   1   1  370.36    1.78
   0   1  -1  392.53    1.80
   0   3   1  314.05    1.14
   0   3  -1  329.05    1.31
   0   3  -1  320.24    2.26
   0   3  -1  333.16    2.39
   0   5   1  130.67    1.89
   0   5  -1  125.31    1.87
   0   5   1  124.12    1.90
   0   5  -1  131.85    1.95
   0   7   1   46.94    0.86
   0   7  -1   47.39    0.99
   0   7  -1   51.77    1.06
   0   7  -1   44.10    0.90
   0   7   1   49.09    0.99
   0   7   1   49.03    0.95
   0   7   1   44.02    0.90
   0   7  -1   48.03    1.03
   0   7   1   46.68    0.98
   0   9   1   15.95    0.61
   0   9  -1   17.44    0.55
   0   9  -1   13.01    0.48
   0   9  -1   15.85    0.60
   0   9   1   14.51    0.56
   0   9   1   13.44    0.53
   0   9   1   16.98    0.53
   0 -10   2    8.90    0.53
   0 -10  -2    8.65    0.54
   0 -10  -2    7.88    0.51
   0  -8  -2   25.09    0.91
   0  -8   2   28.47    2.00
   0  -8  -2   23.81    1.60
   0  -8  -2   23.93    0.86
   0  -8  -2   23.52    1.63
   0  -6  -2   68.10    2.25
   0  -6   2   70.76    2.42
   0  -6  -2   65.61    1.24
   0  -4   2  160.63    2.62
   0  -4   2  151.19    1.93
   0  -2  -2  430.08    2.63
   0  -2   2  370.31    3.33
   0  -2  -2  433.57    2.87
   0  -2   2  375.94    2.60
   0  -2  -2  467.25    2.61
   0  -2   2  346.73    2.66
   0   0   2  709.12    3.41
   0   0  -2  731.82    3.40
   0   0   2  725.52    3.64
   0   0  -2  704.31    1.77
   0   2   2  420.48    2.47
   0   2   2  435.56    2.83
   0   4   2  147.87    1.22
   0   4  -2  142.01    1.27
   0   6   2   62.09    1.63
   0   6  -2   62.13    1.13
   0   6  -2   66.90    1.56
   0   6   2   65.01    1.04
   0   6   2   61.68    1.51
   0   6  -2   54.07    0.91
   0   6   2   53.68    0.85
   0   6   2   56.57    0.90
   0   8  -2   20.64    0.72
   0   8   2   19.34    0.68
   0   8   2   22.49    0.62
   0   8   2   21.31    0.69
   0   8   2   20.71    0.66
   0   8  -2   17.70    0.57
   0  10  -2    5.07    0.28
   0  10   2    5.43    0.30
   0  -9  -3   11.02    0.60
   0  -9  -3   10.78    0.65
   0  -7  -3   32.57    1.02
   0  -7  -3   28.18    0.90
   0  -7  -3   27.97    1.68
   0  -7   3   30.22    1.88
   0  -7  -3   26.94    1.46
   0  -7  -3   32.36    1.01
   0  -5  -3  133.05    2.44
   0  -5  -3  123.06    2.72
   0  -5  -3  113.15    1.50
   0  -5  -3  105.55    2.21
   0  -5  -3  124.46    1.60
   0  -5  -3  124.07    1.58
   0  -5   3  111.04    2.58
   0  -5  -3  115.34    1.55
   0  -3  -3  281.92    2.50
   0  -3  -3  291.51    3.04
   0  -3   3  239.58    2.75
   0  -3  -3  294.90    2.78
   0  -3   3  257.23    3.74
   0  -3  -3  273.20    2.30
   0  -1  -3  297.00    2.84
   0  -1   3  299.93    2.97
   0   1   3  318.49    2.75
   0   1  -3  292.34    2.60
   0   1   3  327.49    2.99
   0   1  -3  288.00    2.49
   0   1   3  328.15    3.07
   0   3   3  292.18    3.05
   0   3   3  281.77    2.58
   0   5   3   96.16    1.73
   0   5   3   99.42    1.86
   0   5   3  102.09    1.22
   0   5  -3   98.42    1.35
   0   5   3   91.08    1.11
   0   5  -3  102.04    1.32
   0   5   3   94.99    1.07
   0   5   3   96.11    1.11
   0   7   3   27.08    1.25
   0   7   3   26.81    0.75
   0   7   3   23.15    0.63
   0   7   3   24.78    0.73
   0   7   3   23.96    0.62
   0   9  -3    9.08    0.38
   0   9   3    7.32    0.40
   0   9   3    7.75    0.39
   0   9   3    8.58    0.42
   0 -10  -4    4.02    0.32
   0 -10  -4    3.29    0.26
   0 -10  -4    4.12    0.34
   0  -8  -4   14.40    0.66
   0  -8  -4   17.27    0.76
   0  -8  -4   15.87    0.71
   0  -8  -4   16.60    0.77
   0  -8  -4   15.86    0.74
   0  -6  -4   57.72    1.24
   0  -6  -4   60.95    1.30
   0  -6  -4   59.28    1.30
   0  -6  -4   56.22    1.28
   0  -6  -4   62.21    2.22
   0  -6  -4   54.98    1.22
   0  -6   4   58.24    2.30
   0  -4   4  107.59    2.26
   0  -4  -4  132.43    1.61
   0  -4  -4  134.97    2.55
   0  -4  -4  135.26    1.61
   0  -4  -4  137.23    1.66
   0  -4   4  116.40    3.15
   0  -2   4  157.45    2.81
   0  -2   4  122.46    1.70
   0  -2  -4  160.85    2.40
   0  -2  -4  135.14    1.84
   0  -2   4  138.82    2.98
   0   0   4  139.90    2.34
   0   0  -4  137.05    2.09
   0   0   4  141.43    2.40
   0   2   4  146.67    2.08
   0   2  -4  139.09    2.06
   0   4   4  113.10    1.25
   0   4   4  113.49    1.30
   0   4  -4  112.19    1.36
   0   4  -4  117.14    1.87
   0   6   4   45.67    0.88
   0   6  -4   47.27    0.95
   0   6  -4   46.44    1.05
   0   6  -4   45.57    0.94
   0   6   4   45.73    0.85
   0   6  -4   46.95    1.00
   0   6  -4   44.56    1.00
   0   6   4   45.76    0.86
   0   6   4   48.45    0.99
   0   8  -4   11.52    0.43
   0   8   4   11.62    0.51
   0  10  -4    2.73    0.19
   0  10   4    1.79    0.16
   0  -9  -5    5.24    0.36
   0  -9  -5    6.02    0.41
   0  -7  -5   18.40    0.77
   0  -7  -5   16.79    0.61
   0  -7  -5   17.35    0.72
   0  -7  -5   16.83    0.66
   0  -7  -5   19.30    0.78
   0  -5  -5   46.29    1.15
   0  -5  -5   42.10    0.99
   0  -5  -5   44.54    1.11
   0  -5   5   42.19    2.38
   0  -5  -5   42.13    1.67
   0  -3  -5   92.95    1.34
   0  -3  -5   90.11    2.14
   0  -3   5   92.99    2.64
   0  -3  -5   88.45    1.21
   0  -1   5  116.31    2.57
   0  -1  -5  114.60    2.25
   0   1  -5  110.91    2.12
   0   1   5  117.13    2.39
   0   1   5  115.93    2.31
   0   3   5   86.75    1.20
   0   3  -5   74.44    1.77
   0   3   5   77.92    1.77
   0   3   5   85.77    1.13
   0   5  -5   36.32    0.89
   0   5  -5   33.25    0.80
   0   5  -5   29.54    0.75
   0   5   5   32.19    0.73
   0   5   5   33.42    0.83
   0   5   5   35.42    0.78
   0   5  -5   32.70    0.77
   0   5   5   31.09    0.73
   0   5  -5   34.46    0.91
   0   7  -5   13.57    0.54
   0   7  -5   12.65    0.53
   0   7   5   13.68    0.56
   0   7  -5   14.17    0.54
   0   9   5    4.44    0.27
   0   9  -5    4.40    0.27
   0   9   5    3.38    0.24
   0   9   5    3.71    0.27
   0  -8  -6    7.28    0.42
   0  -8  -6    7.18    0.44
   0  -6  -6   15.22    0.62
   0  -6  -6   15.43    0.67
   0  -6  -6   17.17    0.75
   0  -6  -6   16.27    0.66
   0  -4   6   31.48    1.89
   0  -4  -6   31.36    0.94
   0  -4  -6   29.96    0.78
   0  -4  -6   32.61    0.86
   0  -4   6   30.01    2.08
   0  -2  -6   52.43    1.09
   0  -2   6   57.59    2.18
   0  -2  -6   54.45    1.82
   0  -2  -6   46.96    0.96
   0  -2  -6   46.86    0.97
   0  -2  -6   41.93    0.78
   0   0  -6   65.89    1.14
   0   0   6   60.17    1.04
   0   0  -6   64.35    1.13
   0   0  -6   74.16    2.03
   0   0  -6   70.26    1.96
   0   0   6   71.81    2.13
   0   2  -6   51.52    1.67
   0   2   6   46.83    1.00
   0   2   6   51.75    1.83
   0   2   6   51.49    1.73
   0   2   6   52.85    1.03
   0   2  -6   48.42    0.98
   0   2   6   46.10    0.89
   0   2   6   47.18    1.55
   0   2  -6   46.54    1.00
   0   2  -6   47.62    1.05
   0   4   6   34.61    1.59
   0   4   6   27.58    0.81
   0   4   6   26.41    0.71
   0   4  -6   20.68    0.63
   0   4  -6   23.84    1.12
   0   4   6   29.90    0.80
   0   4   6   30.84    0.76
   0   4  -6   24.18    0.68
   0   4  -6   22.54    0.64
   0   6  -6   13.20    0.53
   0   6  -6   13.39    0.59
   0   6   6   13.97    0.52
   0   6   6   13.32    0.50
   0   6  -6   12.34    0.51
   0   6   6   13.14    0.55
   0   6  -6   13.48    0.58
   0   8  -6    4.80    0.29
   0   8   6    4.81    0.30
   0  -7  -7    6.11    0.37
   0  -7  -7    6.90    0.45
   0  -5  -7   13.10    0.65
   0  -5  -7   11.67    0.52
   0  -3  -7   17.68    0.71
   0  -3   7   17.27    1.63
   0  -3  -7   16.75    1.17
   0  -3  -7   14.55    0.62
   0  -3  -7   12.90    0.47
   0  -3  -7   15.57    0.66
   0  -3   7   19.31    1.56
   0  -1   7   25.51    1.53
   0  -1  -7   23.17    1.28
   0  -1  -7   25.51    1.36
   0  -1  -7   20.77    0.61
   0  -1  -7   24.02    0.80
   0  -1   7   20.13    0.72
   0  -1   7   26.74    1.73
   0  -1  -7   20.15    0.62
   0  -1  -7   19.69    0.63
   0   1   7   21.48    0.68
   0   1   7   26.35    1.48
   0   1  -7   24.38    0.78
   0   1  -7   24.36    1.29
   0   1   7   23.45    0.78
   0   1  -7   22.91    0.76
   0   1   7   21.64    1.23
   0   1  -7   23.10    0.77
   0   1   7   24.96    1.41
   0   3  -7   16.58    0.60
   0   3  -7   15.11    0.59
   0   3  -7   14.56    0.65
   0   3   7   18.39    1.27
   0   3  -7   15.76    0.55
   0   3  -7   15.33    0.66
   0   3   7   19.54    0.67
   0   3  -7   16.95    1.05
   0   3   7   19.09    0.71
   0   5   7   11.41    0.48
   0   5  -7   10.45    0.53
   0   5   7   11.64    0.48
   0   5   7   10.69    0.53
   0   5  -7   10.02    0.44
   0   5  -7   10.70    0.48
   0   7  -7    4.11    0.29
   0   7   7    4.85    0.32
   0   7  -7    3.91    0.25
   0   7  -7    5.29    0.30
   0  -6  -8    3.92    0.30
   0  -6  -8    3.68    0.34
   0  -4  -8    4.85    0.40
   0  -4   8    3.90    0.40
   0  -4  -8    4.45    0.36
   0  -2   8    7.91    0.97
   0  -2   8    9.78    1.24
   0  -2   8    7.54    0.49
   0  -2  -8    9.72    0.55
   0  -2  -8    9.31    0.92
   0  -2  -8    9.29    0.92
   0  -2  -8    7.31    0.42
   0   0   8   12.20    1.09
   0   0  -8   10.72    0.89
   0   0   8    8.62    0.92
   0   0   8   13.04    1.21
   0   0   8   10.57    0.53
   0   0   8    9.78    0.58
   0   0  -8   12.43    1.03
   0   0  -8   10.89    0.57
   0   2  -8    7.86    0.48
   0   2   8    7.68    0.45
   0   2  -8    8.39    0.45
   0   2   8    7.18    0.83
   0   2   8    8.23    0.51
   0   2  -8    8.94    0.86
   0   2  -8    8.40    0.48
   0   4   8    5.23    0.37
   0   4   8    5.49    0.35
   0   4  -8    4.28    0.37
   0   4  -8    4.58    0.30
   0   4   8    4.84    0.40
   0   6  -8    3.21    0.24
   0   6   8    3.19    0.27
   0  -5  -9    1.93    0.23
   0  -5   9    1.87    0.30
   0  -3  -9    2.82    0.29
   0  -3   9    2.87    0.35
   0  -3  -9    2.59    0.26
   0  -3   9    2.38    0.36
   0  -1   9    3.17    0.33
   0  -1   9    2.59    0.37
   0  -1  -9    3.52    0.35
   0   1   9    3.49    0.37
   0   1   9    3.42    0.33
   0   1  -9    3.91    0.31
   0   1  -9    3.50    0.33
   0   3  -9    2.78    0.28
   0   3   9    2.94    0.26
   0   3   9    3.17    0.29
   0   3   9    3.24    0.32
   0   3  -9    3.76    0.28
   0   3  -9    2.63    0.21
   0   3   9    2.81    0.32
   0   3  -9    3.19    0.27
   0   5  -9    2.22    0.19
   0   5   9    1.51    0.21
   0  -4  10    0.31    0.17
   0  -4  10    0.69    0.16
   0  -2  10    0.82    0.18
   0  -2  10    1.15    0.26
   0  -2 -10    0.94    0.18
   0  -2  10    0.59    0.21
   0   0  10    0.89    0.19
   0   0 -10    1.19    0.18
   0   0  10    1.07    0.24
   0   0 -10    1.09    0.20
   0   2  10    0.97    0.20
   0   2  10    0.76    0.20
   0   2 -10    0.82    0.16
   0   2 -10    1.11    0.16
   0   4 -10    0.67    0.11
   0   4  10    0.59    0.14
   0  -1 -11    0.16    0.08
   0  -1 -11    0.25    0.09
   0  -1  11    0.36    0.13
   0   1  11    0.07    0.10
   0   1 -11    0.32    0.09
   0   1 -11    0.28    0.08
   1 -10   0   11.22    0.61
   1 -10   0   10.38    0.55
  -1 -10   0   10.91    0.64
   1  -8   0   29.15    1.88
  -1  -8   0   27.40    1.81
   1  -8   0   30.32    0.98
   1  -8   0   31.35    0.96
  -1  -6   0   69.18    2.30
   1  -6   0   72.17    1.18
  -1  -4   0  164.34    2.68
   1  -4   0  168.21    2.32
  -1  -2   0  396.84    3.06
  -1  -2   0  390.30    2.11
  -1   0   0  322.16    1.51
   1   0   0  323.72    1.33
  -1   2   0  377.83    2.54
   1   2   0  392.75    2.42
   1   2   0  329.27    1.58
  -1   2   0  438.62    2.51
  -1   4   0  181.12    2.37
  -1   4   0  172.02    1.53
   1   6   0   79.63    1.54
  -1   6   0   72.36    1.08
   1   6   0   64.78    1.60
  -1   6   0   79.12    1.93
  -1   6   0   66.58    0.98
   1   6   0   71.43    1.08
   1   6   0   70.36    1.02
  -1   6   0   75.26    1.16
  -1   6   0   76.65    1.22
   1   6   0   71.15    1.12
  -1   8   0   26.33    0.81
   1   8   0   26.63    0.75
   1   8   0   24.47    0.62
   1   8   0   26.36    0.77
   1   8   0   25.04    0.70
  -1   8   0   25.62    0.75
  -1   8   0   28.87    0.72
   1   8   0   27.71    0.69
   1  10   0    6.08    0.31
  -1  10   0    8.46    0.33
  -1 -11  -1    4.65    0.36
   1 -11   1    4.77    0.36
   1 -11   1    3.93    0.34
  -1 -11  -1    3.95    0.32
   1 -11  -1    4.39    0.33
   1  -9  -1   15.41    0.71
   1  -9   1   16.03    0.71
   1  -9  -1   15.65    0.74
  -1  -9  -1   14.43    0.71
   1  -9  -1   16.21    0.78
   1  -9   1   17.36    0.79
  -1  -7  -1   41.42    2.11
   1  -7  -1   42.61    1.08
  -1  -7   1   49.67    2.44
   1  -7  -1   47.07    2.01
  -1  -7  -1   45.29    2.23
  -1  -7  -1   45.27    2.13
   1  -7   1   43.80    1.06
  -1  -7   1   39.13    1.89
   1  -7  -1   42.78    1.02
   1  -5   1   97.90    2.27
  -1  -5  -1   79.91    2.23
   1  -5  -1  100.32    2.18
   1  -5  -1   80.72    1.98
  -1  -5   1   80.25    2.04
  -1  -3  -1  188.77    1.83
   1  -3   1  188.52    2.24
   1  -3  -1  205.79    2.15
   1  -3  -1  200.74    2.22
  -1  -1  -1  942.84    4.62
  -1  -1  -1  819.20    3.25
   1  -1  -1  998.31    3.13
   1  -1   1  936.92    3.71
   1  -1  -1  964.26    3.16
  -1  -1  -1 1000.00    4.69
  -1  -1  -1  851.07    3.65
  -1   1  -1  802.44    3.07
   1   1   1  793.38    2.88
  -1   1  -1  751.46    3.52
   1   1   1  842.00    3.45
   1   1  -1  758.69    2.75
  -1   1   1  879.74    3.55
   1   3  -1  195.20    2.04
   1   3  -1  189.86    1.40
  -1   3   1  193.68    1.38
   1   3   1  194.89    2.01
  -1   5   1   84.31    1.82
  -1   5  -1   95.21    1.87
   1   5  -1   90.22    1.38
   1   5   1   90.19    1.69
   1   5  -1   82.65    1.69
   1   5   1   96.06    1.57
   1   7  -1   40.86    0.90
   1   7   1   40.83    0.81
  -1   7  -1   43.07    1.03
   1   7   1   40.24    0.83
  -1   7   1   39.69    0.88
   1   7  -1   39.70    0.79
  -1   7  -1   43.27    0.92
   1   7  -1   42.98    0.95
   1   7  -1   42.87    0.92
   1   7   1   42.19    0.96
   1   7   1   36.89    1.32
   1   7   1   48.20    1.40
  -1   7   1   40.58    0.86
   1   7  -1   34.09    1.26
  -1   7  -1   41.90    0.98
   1   7   1   39.60    0.80
   1   7  -1   37.26    0.75
  -1   7  -1   41.85    0.97
  -1   7   1   49.79    1.71
  -1   7   1   41.49    0.95
  -1   9  -1   12.31    0.55
  -1   9  -1   13.85    0.50
   1   9  -1   10.96    0.47
   1   9  -1   11.36    0.47
   1   9   1   13.10    0.46
   1   9  -1   11.24    0.44
   1   9   1   11.34    0.47
   1   9   1   10.95    0.49
  -1   9  -1   11.38    0.52
  -1   9   1   13.20    0.46
  -1  11   1    2.41    0.16
  -1  11  -1    2.62    0.14
  -1 -10   2    7.36    0.52
   1 -10   2    8.73    0.57
   1 -10  -2    7.10    0.45
  -1 -10  -2    8.15    0.55
   1 -10  -2    7.89    0.49
  -1 -10  -2    6.90    0.43
   1 -10   2    7.58    0.45
  -1 -10  -2    6.53    0.49
   1 -10   2    7.44    0.50
   1  -8   2   21.48    0.83
  -1  -8  -2   20.27    0.90
   1  -8  -2   19.76    0.83
  -1  -8  -2   19.88    0.85
   1  -8  -2   20.50    0.79
   1  -8  -2   20.97    0.85
  -1  -6  -2   68.85    2.43
  -1  -6  -2   61.77    1.27
   1  -6  -2   77.52    1.29
  -1  -6  -2   59.37    1.26
  -1  -6  -2   70.34    2.35
  -1  -6   2   75.04    2.63
   1  -6  -2   82.91    2.23
   1  -6   2   80.66    2.52
  -1  -6  -2   80.68    2.47
   1  -6  -2   70.75    1.23
  -1  -4   2  213.81    3.31
   1  -4   2  204.44    2.94
  -1  -4  -2  206.51    3.11
  -1  -4  -2  211.14    3.28
   1  -2  -2  331.79    2.55
  -1  -2  -2  344.40    3.49
  -1  -2  -2  354.59    3.05
   1  -2  -2  321.67    1.52
  -1  -2  -2  360.53    2.96
   1  -2   2  326.26    2.80
   1  -2  -2  360.42    2.42
   1  -2   2  310.86    2.86
   1  -2  -2  281.04    2.61
   1  -2  -2  340.84    2.10
  -1   0   2  287.29    2.06
  -1   0  -2  282.87    2.11
  -1   0  -2  329.74    2.67
  -1   0  -2  319.47    2.67
   1   0   2  309.74    2.42
  -1   0  -2  315.93    2.55
   1   0  -2  287.85    2.03
   1   0  -2  322.49    2.52
   1   2   2  338.43    2.65
   1   2  -2  295.39    2.43
   1   2  -2  334.63    2.69
  -1   2  -2  293.23    2.54
   1   2  -2  313.60    2.22
  -1   2   2  303.72    2.48
   1   4   2  189.14    2.36
  -1   4  -2  154.44    1.58
  -1   4   2  190.00    1.85
  -1   4   2  195.30    2.63
  -1   4   2  221.97    2.64
   1   4  -2  171.31    2.27
  -1   6  -2   61.88    1.17
   1   6   2   67.43    1.01
  -1   6   2   58.92    1.04
  -1   6   2   63.64    1.10
   1   6  -2   53.94    0.94
  -1   6  -2   60.03    1.01
   1   6   2   60.20    0.95
   1   6   2   70.84    1.64
   1   6   2   67.94    1.01
  -1   6   2   57.79    0.97
   1   6  -2   59.25    1.02
   1   6  -2   64.61    1.14
  -1   6  -2   60.50    1.11
   1   6   2   60.49    0.94
  -1   6   2   59.34    1.70
  -1   6  -2   61.02    1.09
  -1   6  -2   60.06    1.05
   1   6  -2   60.33    0.98
  -1   6  -2   63.49    1.13
   1   6  -2   67.68    1.11
   1   6  -2   51.96    1.48
   1   6   2   64.51    1.71
  -1   8   2   16.16    0.60
   1   8  -2   17.43    0.54
  -1   8  -2   18.73    0.69
   1   8   2   18.17    0.56
   1   8  -2   17.08    0.59
   1   8  -2   17.81    0.63
  -1   8  -2   18.85    0.71
   1   8   2   16.90    0.57
  -1   8   2   18.26    0.55
   1   8   2   16.71    0.64
  -1   8   2   17.36    0.60
   1   8   2   17.02    0.55
  -1  10  -2    5.44    0.31
   1  10  -2    4.33    0.23
  -1  10  -2    6.76    0.30
   1  10   2    4.83    0.28
   1  10  -2    6.12    0.26
  -1  10   2    5.40    0.32
  -1  10   2    5.71    0.33
  -1  -9  -3   10.73    0.63
   1  -9  -3   11.15    0.60
   1  -9  -3   10.28    0.59
   1  -9  -3    8.65    0.49
   1  -9   3   12.45    0.68
  -1  -9  -3    9.73    0.58
   1  -9   3   10.14    0.59
   1  -7   3   52.22    2.46
  -1  -7  -3   41.76    1.99
  -1  -7  -3   37.64    2.03
   1  -7  -3   45.52    1.13
   1  -7  -3   46.74    1.17
  -1  -7  -3   33.38    1.69
  -1  -7  -3   37.33    1.10
  -1  -7  -3   40.47    1.19
   1  -7  -3   46.00    1.14
  -1  -7   3   43.25    2.36
  -1  -7  -3   34.61    1.05
  -1  -5  -3  115.11    2.54
   1  -5  -3  129.93    2.25
   1  -5  -3  126.27    1.56
   1  -5  -3  123.51    1.51
   1  -5  -3  126.01    2.65
  -1  -5  -3  115.92    1.66
  -1  -5  -3  100.17    1.50
   1  -5   3  124.17    2.82
  -1  -5  -3  101.14    1.53
   1  -5  -3  127.87    1.58
  -1  -5  -3  117.07    1.68
  -1  -5   3  117.70    3.14
  -1  -5   3  126.47    2.97
  -1  -3  -3  163.77    2.59
   1  -3   3  144.00    2.29
  -1  -3   3  126.80    2.40
  -1  -3  -3  170.02    2.50
   1  -3  -3  160.28    2.23
  -1  -3  -3  160.69    2.31
   1  -3   3  144.49    2.44
  -1  -3   3  151.75    2.29
   1  -3  -3  149.12    1.63
   1  -3  -3  158.47    2.29
  -1  -1  -3  171.24    2.30
  -1  -1  -3  167.91    2.35
  -1  -1  -3  167.68    2.37
  -1  -1   3  162.53    2.15
  -1   1  -3  162.83    1.82
   1   1  -3  147.69    1.57
  -1   1  -3  136.18    1.53
   1   1   3  164.85    1.91
  -1   1  -3  160.88    2.23
  -1   1   3  151.88    1.84
   1   1  -3  137.92    1.89
   1   3  -3  184.95    2.37
   1   3   3  124.17    1.15
  -1   3   3  161.71    2.48
   1   3   3  182.00    2.36
  -1   3  -3  134.27    1.93
   1   3  -3  132.86    1.90
  -1   3   3  135.44    2.02
  -1   5  -3   92.64    1.30
   1   5   3  100.56    1.13
   1   5  -3  104.50    1.40
  -1   5   3   97.41    2.14
   1   5  -3   94.33    1.98
   1   5   3  103.05    1.19
  -1   5   3  114.56    2.30
  -1   5   3  103.43    1.32
   1   5   3   91.57    1.04
  -1   5  -3   93.67    1.35
   1   5   3  101.89    1.21
   1   5  -3  106.18    1.34
   1   5  -3   98.21    1.24
  -1   5   3   98.58    1.33
   1   5   3   96.46    2.00
  -1   5  -3   96.27    1.30
   1   7  -3   27.12    0.66
   1   7  -3   35.11    0.88
  -1   7   3   34.58    0.82
   1   7  -3   31.06    0.78
   1   7   3   30.19    1.27
   1   7   3   34.43    0.79
   1   7   3   38.95    1.38
  -1   7  -3   34.18    0.80
   1   7   3   37.06    0.83
  -1   7  -3   37.62    0.91
  -1   7  -3   34.04    0.90
   1   7  -3   29.37    0.67
  -1   7  -3   34.79    0.96
   1   9  -3    7.62    0.38
  -1   9   3    7.53    0.43
   1   9  -3    6.11    0.32
   1   9   3    7.03    0.40
   1   9  -3    7.87    0.33
  -1   9   3    6.05    0.35
   1   9   3    7.11    0.37
  -1   9  -3    7.45    0.41
  -1 -10  -4    2.71    0.26
   1 -10  -4    4.09    0.32
  -1 -10  -4    4.24    0.32
  -1 -10  -4    4.15    0.34
  -1 -10  -4    3.74    0.30
   1 -10   4    5.31    0.41
  -1  -8  -4   12.79    0.70
  -1  -8  -4   12.31    0.69
   1  -8  -4   14.03    0.65
   1  -8   4   12.60    0.65
   1  -8  -4   14.08    0.62
   1  -8  -4   13.72    0.67
   1  -8  -4   13.95    0.66
   1  -6  -4   42.87    1.08
   1  -6  -4   44.43    0.97
   1  -6   4   40.90    1.01
   1  -6  -4   44.45    1.08
  -1  -6  -4   43.03    1.17
   1  -6  -4   43.92    1.05
   1  -6  -4   45.41    1.08
  -1  -6  -4   42.80    1.98
  -1  -6  -4   41.05    1.14
   1  -6  -4   41.49    0.97
  -1  -6   4   38.09    1.93
  -1  -6  -4   39.76    1.13
   1  -6   4   44.23    2.03
  -1  -4   4   81.26    2.31
  -1  -4  -4  108.34    1.55
  -1  -4  -4  113.70    1.60
   1  -4  -4  102.55    1.30
  -1  -4  -4  103.62    2.38
  -1  -4   4  100.41    2.32
  -1  -4  -4  116.01    1.64
   1  -4  -4  108.21    1.48
   1  -4   4   81.77    2.18
   1  -4   4   93.78    2.27
  -1  -4   4  107.77    3.27
  -1  -4  -4  112.19    1.60
  -1  -4  -4  106.97    1.57
   1  -4  -4  107.86    2.21
   1  -4  -4  107.23    1.45
   1  -4   4  115.30    2.91
  -1  -4  -4  109.16    1.59
   1  -2   4  127.27    2.01
  -1  -2  -4  182.93    2.85
  -1  -2   4  131.32    2.61
   1  -2   4  156.11    2.74
  -1  -2   4  165.40    2.82
   1  -2  -4  157.95    2.50
  -1  -2  -4  174.66    2.68
  -1  -2  -4  150.61    2.19
   1  -2   4  140.59    2.86
  -1   0  -4  132.50    2.26
  -1   0  -4  116.54    1.63
   1   0  -4  130.19    2.17
  -1   0  -4  112.82    1.29
  -1   0   4  128.16    2.17
   1   0   4  136.21    2.33
  -1   0   4  127.23    2.43
  -1   2   4  177.96    2.72
  -1   2   4  155.50    2.33
   1   2  -4  151.03    2.29
  -1   2  -4  151.68    2.30
  -1   2   4  166.76    2.63
   1   2   4  137.55    1.54
   1   2   4  155.84    1.97
   1   4  -4   95.51    1.30
  -1   4  -4   89.38    1.71
  -1   4  -4   89.65    1.24
  -1   4   4   95.87    1.95
   1   4   4   92.37    1.14
  -1   4  -4   90.42    1.27
   1   4   4  101.59    1.90
  -1   4   4   93.28    1.27
   1   4   4   94.35    1.16
   1   4  -4   87.44    1.21
   1   4  -4   87.53    1.17
   1   4  -4   95.29    1.82
  -1   4  -4   87.30    1.29
  -1   6  -4   29.73    0.81
  -1   6  -4   30.41    0.87
   1   6  -4   24.90    0.64
   1   6   4   31.99    0.78
   1   6   4   33.77    0.79
  -1   6   4   25.47    0.75
  -1   6   4   34.73    1.49
   1   6  -4   30.97    0.74
  -1   6   4   25.46    1.18
   1   6  -4   28.61    0.74
   1   6   4   28.03    1.23
   1   6  -4   32.13    0.79
  -1   6  -4   30.33    0.80
   1   6   4   32.85    0.78
  -1   6  -4   28.19    0.81
   1   6  -4   32.34    0.77
   1   6  -4   32.03    0.80
   1   6  -4   28.38    0.69
   1   6   4   32.94    0.77
   1   8  -4    7.79    0.38
  -1   8  -4    9.36    0.49
   1   8   4    9.93    0.50
   1   8   4    9.94    0.42
   1   8   4   11.02    0.46
   1   8  -4    8.53    0.34
   1   8   4    8.81    0.40
  -1   8   4    9.18    0.44
  -1  10   4    3.07    0.21
  -1  10   4    2.97    0.20
   1  10   4    2.36    0.18
   1  10  -4    2.80    0.17
   1  -9  -5    6.02    0.37
   1  -9   5    6.25    0.47
  -1  -9  -5    5.26    0.39
   1  -7   5   17.29    0.73
   1  -7  -5   20.10    0.74
  -1  -7  -5   19.57    0.82
   1  -7  -5   20.13    0.79
   1  -7  -5   19.69    0.69
   1  -7  -5   20.87    0.77
   1  -7  -5   20.10    0.65
  -1  -7  -5   18.42    0.82
  -1  -7  -5   16.66    0.77
   1  -5  -5   44.47    1.00
   1  -5   5   45.17    2.23
  -1  -5   5   44.77    2.28
  -1  -5   5   42.69    2.49
   1  -5  -5   41.80    0.87
  -1  -5  -5   44.42    1.18
   1  -5  -5   38.72    0.79
  -1  -5  -5   43.01    1.09
  -1  -5  -5   38.92    1.69
   1  -5  -5   47.02    1.12
   1  -5  -5   42.95    0.96
  -1  -5  -5   44.55    1.18
  -1  -5  -5   48.42    1.20
  -1  -3  -5   70.18    1.22
   1  -3  -5   69.81    2.02
  -1  -3  -5   82.81    2.28
  -1  -3   5   75.36    2.40
  -1  -3  -5   75.53    2.01
  -1  -3  -5   71.67    1.24
  -1  -3   5   67.93    2.71
  -1  -3  -5   64.65    1.69
   1  -3  -5   64.13    0.98
  -1  -3  -5   74.06    1.30
   1  -3  -5   61.56    1.10
  -1  -3  -5   75.04    1.29
  -1  -3  -5   74.75    1.32
   1  -3   5   68.14    2.50
  -1  -3   5   59.18    2.19
   1  -3   5   69.38    2.26
   1  -1  -5   92.89    2.11
   1  -1   5   92.65    2.31
   1  -1   5   95.21    2.45
  -1  -1  -5   83.50    1.65
  -1  -1  -5   98.69    2.30
  -1  -1  -5   94.87    2.19
  -1  -1   5   89.68    2.24
  -1  -1   5   83.67    2.38
  -1   1  -5   80.31    1.97
   1   1   5   83.08    1.67
   1   1  -5   81.82    1.67
  -1   1   5   90.81    2.33
  -1   1   5   88.83    2.03
  -1   1   5   87.72    2.23
   1   1   5   90.51    2.17
   1   1   5   89.39    2.01
   1   3  -5   55.95    1.05
  -1   3  -5   60.88    1.65
   1   3   5   68.32    1.88
   1   3  -5   61.92    1.73
  -1   3   5   68.47    1.92
  -1   3   5   60.68    1.01
   1   3  -5   51.54    0.92
   1   3  -5   59.81    1.00
  -1   3  -5   56.21    0.97
   1   3   5   62.23    1.00
  -1   3   5   75.25    2.05
   1   3   5   69.80    2.00
  -1   3   5   68.65    1.96
   1   3   5   61.62    0.99
   1   3   5   59.59    0.97
  -1   3  -5   61.93    1.11
   1   3  -5   56.84    0.95
  -1   5  -5   31.76    0.85
  -1   5  -5   26.70    0.70
  -1   5   5   31.68    1.38
   1   5  -5   35.36    0.90
   1   5   5   39.21    0.85
  -1   5  -5   31.74    0.80
   1   5  -5   31.99    0.83
   1   5   5   31.74    0.75
   1   5   5   36.21    0.83
   1   5  -5   30.16    0.70
   1   5  -5   33.32    0.76
   1   5  -5   30.23    0.73
   1   5  -5   32.83    0.84
   1   5  -5   31.29    0.78
   1   5  -5   36.26    0.77
   1   5  -5   33.41    0.81
  -1   5  -5   35.02    0.91
  -1   5   5   36.35    0.92
   1   5   5   31.42    0.65
   1   7   5   14.75    0.52
   1   7  -5   14.67    0.52
  -1   7   5   14.91    0.55
   1   7   5   15.45    0.54
   1   7  -5   13.71    0.56
  -1   7  -5   15.17    0.59
   1   7   5   15.28    0.53
  -1   7  -5   13.86    0.58
  -1   7  -5   13.22    0.57
  -1   7  -5   15.26    0.58
  -1   9   5    3.19    0.22
   1   9  -5    3.63    0.24
  -1   9  -5    3.62    0.25
   1   9   5    3.78    0.26
  -1   9   5    3.35    0.26
  -1   9   5    2.68    0.23
   1   9   5    4.45    0.26
  -1   9  -5    3.89    0.21
   1  -8   6    6.55    0.44
   1  -8  -6    6.37    0.40
  -1  -8  -6    6.22    0.42
   1  -8  -6    6.76    0.40
  -1  -8  -6    5.98    0.42
   1  -8  -6    6.61    0.39
  -1  -8  -6    6.24    0.40
  -1  -6  -6   16.48    0.76
   1  -6  -6   14.70    0.59
   1  -6  -6   16.67    0.73
   1  -6   6   13.09    0.63
  -1  -6  -6   16.09    0.68
   1  -6  -6   13.28    0.50
  -1  -6  -6   15.61    0.70
   1  -6  -6   14.84    0.63
  -1  -6  -6   16.15    0.76
   1  -4   6   29.23    1.77
  -1  -4  -6   22.67    1.14
  -1  -4   6   29.94    1.86
  -1  -4  -6   25.92    0.74
  -1  -4  -6   34.16    1.69
   1  -4  -6   26.59    0.86
   1  -4  -6   23.89    0.70
  -1  -4   6   30.43    2.21
  -1  -4  -6   27.73    0.82
  -1  -4  -6   28.36    0.92
   1  -4  -6   22.35    0.65
  -1  -2  -6   42.85    1.65
  -1  -2  -6   51.91    1.91
  -1  -2   6   43.89    1.95
  -1  -2  -6   39.72    1.00
  -1  -2  -6   42.55    0.95
  -1  -2  -6   40.69    0.93
  -1  -2  -6   34.67    0.74
   1  -2   6   41.83    2.04
  -1  -2  -6   41.02    1.34
  -1  -2  -6   41.42    1.00
   1  -2  -6   41.94    1.65
   1  -2  -6   43.29    0.83
   1  -2   6   32.87    0.81
   1  -2   6   41.88    1.89
  -1  -2   6   36.57    1.92
   1  -2  -6   43.41    1.02
  -1  -2  -6   42.02    0.96
   1  -2  -6   38.72    0.89
  -1  -2   6   43.67    2.29
  -1   0   6   45.26    1.92
  -1   0   6   46.78    1.99
   1   0  -6   39.96    0.93
   1   0  -6   44.28    0.96
   1   0   6   45.87    1.74
   1   0  -6   44.07    1.47
  -1   0   6   42.92    1.66
   1   0   6   50.64    1.88
   1   0  -6   46.63    1.69
  -1   0  -6   49.07    1.71
   1   0  -6   38.89    0.77
   1   0   6   40.55    0.92
   1   0   6   39.73    0.88
   1   0   6   41.75    0.91
  -1   0  -6   40.49    0.79
   1   0  -6   37.91    0.75
  -1   0  -6   41.09    0.86
  -1   0  -6   45.67    1.03
  -1   0  -6   42.52    0.91
   1   2  -6   37.95    0.95
   1   2   6   39.15    0.87
  -1   2   6   41.73    1.68
  -1   2   6   46.21    1.92
   1   2  -6   35.48    0.91
  -1   2  -6   36.65    0.90
   1   2   6   43.22    0.93
   1   2   6   38.55    0.86
  -1   2   6   38.76    0.92
   1   2  -6   35.68    0.85
   1   2  -6   35.66    0.70
   1   2   6   42.74    0.89
   1   2   6   43.24    1.66
   1   2  -6   37.33    1.47
  -1   2  -6   38.98    0.92
   1   2  -6   37.44    0.76
  -1   2   6   41.51    1.63
  -1   2  -6   40.72    1.52
   1   4  -6   23.39    0.64
  -1   4   6   23.30    0.79
  -1   4  -6   23.65    0.77
  -1   4  -6   19.19    0.58
  -1   4  -6   21.99    0.67
   1   4   6   23.33    0.68
   1   4   6   25.25    1.35
   1   4  -6   21.84    0.66
   1   4  -6   20.90    0.61
  -1   4  -6   22.38    0.65
  -1   4  -6   23.80    1.12
   1   4  -6   19.57    0.57
   1   4   6   24.70    1.27
  -1   4   6   23.13    0.71
   1   4   6   24.60    0.72
   1   4  -6   19.50    0.62
   1   4  -6   20.14    0.65
   1   4   6   20.27    0.64
  -1   4   6   22.91    0.72
   1   4   6   19.05    0.53
   1   4  -6   21.85    0.72
   1   4  -6   22.81    1.13
   1   6  -6   11.20    0.53
   1   6   6   11.33    0.48
  -1   6  -6   12.32    0.59
   1   6   6   12.41    0.50
   1   6   6   13.56    0.52
  -1   6  -6   12.11    0.56
   1   6  -6    9.52    0.43
   1   6  -6   11.91    0.47
  -1   6  -6   11.70    0.53
  -1   6   6   13.26    0.54
   1   6  -6    9.72    0.39
   1   6  -6   12.02    0.50
   1   6   6   13.30    0.52
   1   6  -6   10.27    0.48
  -1   8   6    4.31    0.27
  -1   8  -6    4.13    0.27
  -1   8   6    4.12    0.30
   1   8  -6    4.25    0.26
   1  -7  -7    5.39    0.39
  -1  -7  -7    5.21    0.40
  -1  -7  -7    5.10    0.35
   1  -7   7    4.38    0.43
   1  -5   7    6.37    0.49
  -1  -5  -7    7.50    0.46
   1  -5  -7    9.99    0.51
  -1  -5  -7    8.25    0.54
   1  -5  -7    9.39    0.56
  -1  -5  -7    7.30    0.42
   1  -3   7   16.61    1.40
   1  -3  -7   15.56    0.67
  -1  -3  -7   19.47    1.33
   1  -3  -7   14.00    0.53
  -1  -3  -7   15.03    0.65
  -1  -3  -7   15.15    1.13
  -1  -3   7   16.71    1.44
   1  -3  -7   15.75    1.25
  -1  -3  -7   17.98    0.73
   1  -3  -7   22.29    0.63
   1  -3  -7   14.24    0.62
   1  -3   7   16.44    1.42
  -1  -3  -7   13.01    0.51
  -1  -3  -7   14.37    0.65
   1  -3   7   13.56    0.61
   1  -3  -7   14.42    1.13
  -1  -3   7   16.69    1.72
  -1  -1   7   23.67    1.64
   1  -1  -7   25.82    0.83
   1  -1   7   22.72    0.76
  -1  -1  -7   29.38    1.47
   1  -1   7   23.14    0.78
   1  -1  -7   24.87    0.67
  -1  -1  -7   22.56    0.69
   1  -1  -7   26.46    1.30
   1  -1  -7   29.40    1.49
  -1  -1   7   33.18    2.08
   1  -1   7   29.21    1.72
  -1  -1   7   25.97    1.51
  -1  -1  -7   23.05    0.67
   1  -1   7   27.17    1.56
   1  -1  -7   21.88    0.67
  -1   1  -7   24.25    0.80
   1   1  -7   22.81    0.78
   1   1   7   24.75    1.41
   1   1  -7   24.67    0.78
   1   1   7   22.19    0.74
  -1   1   7   24.36    1.36
   1   1   7   23.92    0.74
  -1   1   7   23.28    1.45
   1   1  -7   23.91    1.11
   1   1   7   23.97    0.78
  -1   1  -7   28.67    1.40
   1   1  -7   23.86    0.66
   1   1  -7   26.09    1.36
   1   1  -7   21.30    0.58
  -1   1   7   27.99    1.69
  -1   1  -7   24.45    0.77
   1   1   7   23.11    0.72
  -1   3  -7   14.08    0.63
   1   3   7   13.72    1.09
   1   3  -7   13.45    0.63
  -1   3   7   14.78    0.62
   1   3   7   15.06    1.10
  -1   3  -7   13.70    0.95
   1   3  -7   14.43    0.54
   1   3   7   13.83    0.55
  -1   3  -7   13.40    0.55
  -1   3  -7   13.42    0.57
   1   3  -7   12.44    0.54
   1   3   7   14.63    0.59
   1   3  -7   11.68    0.45
  -1   3   7   14.50    0.70
   1   3  -7   12.68    0.97
  -1   3   7   14.79    1.11
   1   3   7   12.90    0.56
  -1   3   7   13.76    1.09
   1   3   7   11.17    0.46
  -1   5  -7    7.54    0.41
   1   5  -7    7.53    0.38
  -1   5   7    7.40    0.47
   1   5   7    7.41    0.40
   1   5   7    5.97    0.37
   1   5   7    8.18    0.43
   1   5  -7    7.05    0.37
  -1   5  -7    7.43    0.43
   1   5  -7    5.86    0.30
   1   5  -7    7.06    0.39
  -1   5   7    8.30    0.46
   1   5  -7    5.73    0.34
   1   5  -7    6.58    0.43
  -1   7  -7    3.98    0.28
  -1   7  -7    3.75    0.28
  -1   7  -7    4.35    0.29
  -1   7   7    4.28    0.29
   1   7  -7    4.11    0.24
   1   7   7    3.65    0.22
  -1   7  -7    3.24    0.22
   1   7  -7    3.29    0.23
   1  -6  -8    3.29    0.31
   1  -6  -8    3.79    0.29
  -1  -6  -8    3.80    0.34
   1  -6   8    2.81    0.31
   1  -6   8    2.56    0.33
   1  -4  -8    5.83    0.34
   1  -4   8    5.35    0.45
   1  -4  -8    5.97    0.43
  -1  -4  -8    6.30    0.43
  -1  -4  -8    6.50    0.43
  -1  -4  -8    5.91    0.43
   1  -4   8    5.54    0.39
   1  -2  -8    6.23    0.40
   1  -2   8    7.58    0.51
  -1  -2  -8    7.88    0.51
  -1  -2  -8    6.52    0.40
   1  -2  -8    7.08    0.47
   1  -2   8    6.44    0.46
   1  -2  -8    8.84    0.42
   1  -2   8    7.13    0.49
  -1  -2  -8    6.31    0.41
   1   0   8    6.99    0.45
  -1   0   8    7.63    0.98
  -1   0  -8    8.79    0.86
   1   0  -8    8.34    0.51
  -1   0  -8    8.05    0.51
  -1   0   8    6.06    0.45
   1   0  -8    8.00    0.41
   1   0   8    8.22    0.90
   1   0   8   10.03    1.15
   1   0   8    7.77    0.52
   1   0  -8    9.17    0.93
   1   0   8    7.90    0.46
   1   0   8    7.62    0.47
   1   0  -8    6.68    0.67
   1   0  -8    6.91    0.36
  -1   0   8    9.44    1.16
   1   2  -8    8.56    0.43
  -1   2  -8    8.00    0.47
  -1   2  -8    7.63    0.47
   1   2  -8    7.03    0.44
   1   2   8    8.35    0.48
  -1   2   8    7.97    0.50
  -1   2  -8    7.97    0.48
   1   2   8    7.16    0.41
  -1   2  -8    7.66    0.43
  -1   4  -8    7.05    0.40
   1   4   8    5.06    0.35
  -1   4  -8    5.36    0.41
  -1   4  -8    5.95    0.42
   1   4   8    5.17    0.33
   1   4  -8    6.85    0.36
   1   4   8    6.06    0.38
   1   4  -8    5.82    0.33
  -1   4   8    5.89    0.45
   1   4  -8    5.95    0.34
  -1   4   8    6.68    0.44
  -1   6  -8    2.81    0.25
  -1   6   8    3.29    0.26
   1   6   8    3.23    0.24
   1  -5   9    1.53    0.25
   1  -5  -9    1.44    0.20
   1  -5   9    1.54    0.26
  -1  -5  -9    1.63    0.22
   1  -5   9    1.31    0.22
   1  -3   9    1.92    0.28
   1  -3   9    1.94    0.29
   1  -3  -9    2.09    0.21
  -1  -3  -9    2.20    0.27
   1  -3  -9    2.47    0.24
   1  -3   9    1.86    0.33
   1  -3   9    2.22    0.32
  -1  -3   9    1.34    0.31
   1  -3  -9    1.70    0.23
   1  -1  -9    2.41    0.22
   1  -1   9    2.86    0.32
   1  -1   9    2.51    0.28
  -1  -1  -9    3.07    0.33
   1  -1   9    2.88    0.37
   1  -1  -9    2.73    0.31
  -1   1   9    3.12    0.35
   1   1   9    2.48    0.26
   1   1  -9    2.47    0.29
   1   1   9    2.47    0.30
   1   1   9    2.65    0.31
  -1   1  -9    3.10    0.32
   1   1   9    2.59    0.28
  -1   1  -9    3.04    0.27
  -1   1  -9    2.35    0.26
  -1   3  -9    2.00    0.25
  -1   3  -9    2.62    0.24
   1   3  -9    2.44    0.22
   1   3   9    1.61    0.23
  -1   3   9    1.89    0.29
   1   3   9    2.01    0.24
   1   3  -9    2.30    0.21
  -1   3  -9    2.14    0.24
  -1   3   9    2.29    0.28
  -1   3   9    2.49    0.31
   1   3  -9    2.22    0.21
   1   5  -9    1.35    0.14
  -1   5  -9    1.26    0.18
  -1   5   9    1.53    0.20
   1   5   9    1.43    0.17
   1  -4  10    0.85    0.18
   1  -4  10    0.45    0.17
   1  -4  10    0.77    0.17
  -1  -2  10    1.13    0.26
   1  -2  10    0.86    0.22
   1  -2  10    0.97    0.22
   1  -2  10    0.95    0.19
  -1  -2 -10    0.67    0.14
  -1  -2 -10    1.14    0.19
   1  -2 -10    1.14    0.16
  -1   0 -10    0.82    0.16
   1   0 -10    1.17    0.18
  -1   0 -10    1.10    0.20
   1   0  10    1.14    0.21
   1   0  10    1.04    0.21
  -1   0  10    1.04    0.23
  -1   2 -10    1.18    0.16
  -1   2 -10    1.06    0.17
  -1   2  10    0.89    0.21
   1   2  10    1.01    0.17
   1   2 -10    1.24    0.16
   1   2 -10    0.69    0.11
   1   2 -10    1.15    0.15
  -1   2  10    1.07    0.22
  -1   2  10    1.10    0.20
   1   1 -11    0.28    0.08
  -1   1 -11    0.11    0.06
   1   1 -11    0.20    0.07
   2 -10   0    6.21    0.44
   2  -8   0   22.96    0.79
   2  -8   0   22.74    0.83
   2  -8   0   25.02    0.89
   2  -6   0   70.25    1.22
   2  -6   0   74.48    1.23
   2  -6   0   73.82    2.40
  -2  -4   0  130.82    2.78
  -2  -4   0  151.72    2.92
  -2  -2   0  209.01    1.54
  -2  -2   0  207.65    2.56
  -2  -2   0  238.34    2.50
   2  -2   0  225.93    2.00
   2  -2   0  228.91    2.52
  -2  -2   0  219.45    2.76
  -2   0   0  238.61    1.97
  -2   0   0  296.51    2.52
  -2   0   0  317.36    2.67
   2   0   0  244.38    1.65
   2   0   0  274.07    2.27
  -2   2   0  163.85    1.91
   2   2   0  172.53    1.73
  -2   2   0  161.02    2.07
  -2   2   0  169.96    2.03
  -2   4   0  117.56    2.16
   2   4   0  127.97    1.23
   2   4   0  130.77    2.07
   2   4   0  118.17    1.35
  -2   6   0   65.72    1.16
   2   6   0   61.99    0.94
  -2   6   0   62.34    1.07
   2   6   0   64.26    1.74
   2   6   0   67.25    0.99
   2   6   0   67.68    1.00
  -2   6   0   62.76    1.13
   2   6   0   59.10    0.98
   2   6   0   68.58    1.01
  -2   8   0   19.37    0.74
   2   8   0   18.78    0.65
  -2   8   0   20.14    0.74
   2   8   0   17.41    0.53
  -2   8   0   19.69    0.66
   2   8   0   18.87    0.58
   2  10   0    4.05    0.24
  -2  10   0    4.21    0.28
   2  -9   1   12.32    0.69
   2  -9  -1   11.21    0.58
  -2  -9  -1   10.67    0.66
   2  -9  -1   12.04    0.61
   2  -9  -1   12.03    0.63
   2  -9   1   11.49    0.65
   2  -9   1   12.29    0.62
   2  -7  -1   32.49    1.73
   2  -7  -1   32.39    0.95
   2  -7   1   31.81    0.95
   2  -7   1   31.76    0.90
  -2  -7   1   33.74    2.23
   2  -7  -1   33.71    0.98
   2  -7  -1   33.41    0.95
  -2  -7  -1   30.39    1.93
  -2  -5   1   90.73    2.61
   2  -5  -1  103.51    1.33
   2  -5  -1   98.08    1.23
   2  -5   1   95.10    1.26
   2  -5   1   98.30    1.23
  -2  -5  -1   91.83    2.78
   2  -5  -1   98.60    1.29
   2  -5  -1  100.62    1.32
  -2  -3  -1  204.67    3.07
  -2  -3  -1  210.29    2.12
   2  -3   1  205.16    2.14
  -2  -3   1  232.46    3.20
  -2  -3  -1  240.74    3.74
   2  -3  -1  220.17    2.09
  -2  -3   1  217.23    2.63
  -2  -3  -1  272.26    3.88
   2  -3   1  259.73    3.07
   2  -3  -1  247.32    2.73
  -2  -1   1  280.44    2.16
   2  -1  -1  297.30    2.30
  -2  -1  -1  261.02    3.22
  -2  -1  -1  262.46    2.69
  -2  -1  -1  276.78    2.67
  -2  -1   1  260.70    2.38
   2  -1   1  247.23    1.99
   2   1  -1  242.63    2.07
  -2   1  -1  213.56    2.05
  -2   1  -1  201.17    2.33
   2   1   1  199.48    1.50
   2   1  -1  247.83    2.09
  -2   1  -1  215.52    2.31
  -2   1   1  183.20    1.79
  -2   1   1  230.95    2.47
   2   3   1  189.10    2.28
  -2   3  -1  186.04    2.44
   2   3  -1  180.87    1.79
  -2   3   1  191.87    2.36
   2   3   1  179.29    1.86
  -2   5   1   83.09    1.29
  -2   5  -1   81.23    1.34
   2   5   1   90.32    1.21
  -2   5   1   76.41    1.24
   2   5   1   80.52    1.00
   2   5   1   91.95    1.42
   2   5   1   84.90    1.89
  -2   5   1   77.83    1.12
   2   5   1   88.26    1.02
   2   5  -1   84.67    1.87
   2   5   1   82.53    0.99
  -2   5   1   89.98    2.11
  -2   5  -1   78.50    1.24
   2   5  -1   85.11    1.17
   2   5  -1   84.20    1.12
  -2   5   1   76.47    2.00
  -2   5  -1   75.98    1.17
   2   5   1   80.43    0.99
  -2   5  -1   80.26    1.17
   2   7  -1   24.02    0.66
  -2   7  -1   26.14    0.72
  -2   7  -1   25.94    0.87
  -2   7   1   26.63    0.82
   2   7   1   25.98    0.70
  -2   7  -1   26.54    0.82
   2   7   1   26.96    0.69
   2   7   1   27.03    0.67
   2   7  -1   25.86    0.75
   2   7   1   27.91    0.71
   2   7  -1   25.68    0.67
  -2   7  -1   26.27    0.81
   2   7  -1   25.08    0.63
   2   7  -1   22.31    1.12
   2   7  -1   26.71    0.71
   2   7   1   24.52    1.16
  -2   9   1    9.05    0.48
  -2   9   1    9.80    0.38
   2   9   1    8.54    0.41
  -2   9  -1    8.76    0.46
   2   9  -1    9.09    0.42
  -2   9   1    9.71    0.49
  -2   9  -1    9.40    0.47
   2   9   1    8.82    0.36
  -2   9  -1   10.12    0.42
  -2 -10  -2    4.10    0.41
   2 -10   2    5.70    0.43
  -2 -10  -2    4.61    0.37
   2 -10  -2    4.14    0.34
   2 -10  -2    4.59    0.34
   2 -10   2    5.18    0.39
   2 -10   2    5.92    0.43
   2  -8   2   23.40    0.91
   2  -8   2   22.07    0.79
   2  -8  -2   22.06    0.83
  -2  -8  -2   20.57    0.91
   2  -8  -2   21.25    0.81
   2  -8  -2   20.59    0.69
   2  -8   2   22.62    0.87
   2  -6  -2   76.87    1.33
   2  -6  -2   77.42    1.24
  -2  -6  -2   68.28    2.68
   2  -6  -2   79.20    1.34
   2  -6  -2   78.45    1.29
   2  -6   2   85.48    2.69
   2  -6  -2   89.63    2.35
  -2  -6  -2   73.21    2.54
   2  -6   2   77.95    1.27
  -2  -4   2  113.04    2.50
  -2  -4  -2  125.10    2.98
  -2  -4  -2  104.99    2.17
   2  -4   2  118.51    2.50
   2  -4  -2  119.01    2.10
  -2  -4  -2  107.04    2.09
   2  -2   2  138.18    2.00
  -2  -2  -2  131.23    2.00
  -2  -2   2  130.21    1.30
  -2  -2  -2  154.53    3.07
   2  -2  -2  140.60    1.73
  -2  -2  -2  135.09    2.42
   2  -2   2  147.48    2.22
  -2   0   2  138.36    2.10
   2   0  -2  105.92    1.40
   2   0  -2  132.17    1.64
  -2   0  -2  125.00    2.15
   2   0   2  123.54    1.97
   2   0   2  132.66    1.66
   2   2  -2  116.04    1.74
   2   2   2  114.18    1.58
   2   2  -2  112.92    1.51
  -2   2   2  120.08    2.10
  -2   2   2  117.33    1.66
   2   4  -2  107.82    2.04
   2   4  -2   98.37    1.40
  -2   4   2  109.58    2.08
  -2   4  -2   91.60    1.68
   2   4   2  102.82    1.99
  -2   6  -2   60.94    1.14
   2   6   2   66.99    1.17
   2   6   2   71.94    1.53
  -2   6   2   59.08    1.12
  -2   6   2   60.91    1.97
   2   6   2   65.44    1.01
   2   6   2   58.88    1.76
   2   6  -2   53.74    1.64
   2   6  -2   55.82    0.85
  -2   6  -2   56.86    1.06
  -2   6   2   71.14    2.11
   2   6   2   68.22    1.06
  -2   6  -2   57.04    1.11
   2   6  -2   63.96    1.03
  -2   6  -2   61.48    1.20
  -2   6   2   57.76    1.14
   2   6  -2   62.08    1.00
   2   6  -2   63.15    1.11
  -2   6  -2   60.83    1.28
   2   6  -2   64.47    1.12
   2   6  -2   61.61    1.00
  -2   6   2   61.84    1.23
   2   6  -2   59.88    0.99
  -2   8   2   16.73    0.66
  -2   8  -2   15.71    0.62
   2   8  -2   15.59    0.58
   2   8  -2   16.08    0.55
   2   8  -2   15.23    0.51
   2   8   2   17.76    0.58
  -2   8   2   15.05    0.64
   2   8  -2   16.00    0.49
   2   8   2   16.76    0.56
  -2  10   2    3.55    0.25
   2  10   2    2.94    0.20
   2  10  -2    2.80    0.19
  -2  10  -2    3.25    0.23
   2  -9   3    8.24    0.53
   2  -9  -3    6.81    0.38
  -2  -9  -3    7.05    0.51
   2  -9  -3    7.28    0.47
  -2  -9  -3    7.35    0.54
   2  -9  -3    7.94    0.48
   2  -9   3    7.48    0.49
   2  -9   3    7.83    0.54
  -2  -7  -3   19.35    0.86
   2  -7  -3   24.01    0.78
   2  -7   3   23.12    0.83
   2  -7  -3   27.32    0.86
  -2  -7  -3   18.77    0.82
  -2  -7  -3   19.93    1.61
  -2  -7  -3   18.94    0.87
  -2  -7  -3   21.43    1.59
  -2  -7   3   22.98    1.93
   2  -7  -3   26.34    0.87
  -2  -7  -3   17.26    1.41
   2  -7   3   26.81    1.76
   2  -7   3   25.35    0.89
   2  -5  -3   75.30    1.29
   2  -5  -3   73.75    1.21
   2  -5   3   71.27    1.22
   2  -5  -3   74.12    1.18
  -2  -5  -3   67.17    1.41
   2  -5   3   69.98    1.19
   2  -5  -3   72.24    1.18
   2  -5   3   75.23    2.36
  -2  -5  -3   72.47    2.32
   2  -5  -3   69.14    1.72
  -2  -5  -3   63.04    1.33
  -2  -5  -3   64.30    1.34
  -2  -5  -3   63.06    1.38
  -2  -3   3  155.39    2.67
  -2  -3  -3  158.29    2.66
  -2  -3  -3  163.83    3.39
   2  -3   3  121.62    2.38
  -2  -3  -3  141.49    2.74
   2  -3   3  144.93    2.63
   2  -3   3  135.68    2.54
  -2  -1  -3  131.04    2.30
   2  -1   3  136.68    2.10
  -2  -1   3  117.71    1.66
  -2  -1  -3  125.86    2.53
   2  -1  -3  132.53    1.89
  -2  -1  -3  132.49    2.21
  -2  -1  -3  130.60    2.47
   2  -1   3  124.85    2.26
  -2   1   3  126.08    2.31
   2   1   3  133.48    1.91
   2   1   3  133.00    2.25
   2   1  -3  130.86    2.12
  -2   1  -3  121.60    2.27
   2   1  -3  132.91    2.17
  -2   1  -3  108.26    1.85
  -2   1   3  123.97    1.56
   2   1  -3  107.49    1.25
   2   3   3  138.63    2.23
   2   3  -3  127.27    1.82
  -2   3   3  143.05    2.28
  -2   3  -3  125.98    2.27
  -2   5   3   57.15    1.17
  -2   5  -3   51.44    0.99
   2   5   3   53.96    1.63
  -2   5   3   55.29    1.05
   2   5   3   58.89    0.98
  -2   5   3   59.31    1.96
  -2   5   3   61.45    1.84
  -2   5  -3   55.84    1.00
  -2   5  -3   54.08    1.01
  -2   5   3   53.36    1.10
  -2   5   3   61.64    1.02
   2   5  -3   54.17    1.62
   2   5  -3   60.86    0.97
   2   5  -3   55.52    0.94
  -2   5  -3   61.67    1.17
   2   5  -3   56.38    0.94
   2   5  -3   61.11    1.07
   2   5   3   58.73    0.92
  -2   7   3   14.85    0.63
  -2   7   3   16.07    1.08
   2   7   3   18.95    0.59
   2   7   3   19.59    0.64
  -2   7  -3   16.67    0.62
  -2   7   3   15.51    0.65
   2   7  -3   15.92    0.54
   2   7  -3   15.27    0.46
  -2   7  -3   17.44    0.63
   2   7   3   19.18    0.61
  -2   7  -3   15.18    0.61
  -2   7   3   18.72    1.21
  -2   7   3   13.92    0.51
   2   7   3   17.89    0.66
   2   7  -3    8.44    0.75
   2   7  -3   16.52    0.60
  -2   7  -3   17.09    0.69
   2   7   3   14.55    0.94
   2   7  -3   17.44    0.62
   2   9   3    6.03    0.29
  -2   9   3    5.31    0.36
   2   9  -3    5.33    0.29
  -2   9  -3    5.32    0.35
   2   9  -3    5.03    0.29
  -2 -10  -4    2.76    0.27
  -2 -10  -4    2.34    0.23
   2 -10  -4    2.34    0.21
   2  -8   4   13.59    0.70
   2  -8  -4   13.78    0.63
   2  -8   4   12.42    0.59
   2  -8   4   13.81    0.68
   2  -8  -4   13.03    0.57
  -2  -8  -4   12.27    0.69
  -2  -8  -4   12.50    0.70
   2  -8  -4   15.05    0.61
  -2  -8  -4   10.46    0.61
   2  -8   4   13.41    0.63
  -2  -8  -4   10.71    0.62
   2  -6   4   34.09    0.96
  -2  -6  -4   33.88    1.12
   2  -6   4   37.15    2.07
   2  -6  -4   41.38    1.01
   2  -6  -4   38.11    0.98
  -2  -6  -4   30.06    1.80
   2  -6  -4   34.94    0.99
  -2  -6  -4   32.62    1.07
  -2  -6  -4   32.29    1.09
   2  -6  -4   37.09    0.93
   2  -6   4   33.96    1.88
   2  -6  -4   37.10    0.99
  -2  -6  -4   33.46    1.13
  -2  -6  -4   31.99    1.06
   2  -6  -4   36.71    0.91
   2  -6   4   33.32    0.92
   2  -6   4   33.13    0.98
   2  -4   4   62.89    2.19
   2  -4  -4   56.65    0.99
  -2  -4   4   48.59    2.01
  -2  -4  -4   81.80    2.29
  -2  -4  -4   65.78    2.18
   2  -4   4   51.96    0.96
  -2  -4  -4   63.58    1.33
   2  -4   4   51.27    0.95
   2  -4  -4   55.94    0.94
   2  -4   4   60.48    1.99
  -2  -4   4   70.48    2.90
  -2  -4  -4   65.92    1.34
   2  -4  -4   60.58    1.16
  -2  -4  -4   63.63    1.32
  -2  -4  -4   68.32    1.40
   2  -4  -4   56.34    0.92
   2  -4   4   51.88    1.01
  -2  -2  -4   90.67    2.19
   2  -2   4   70.72    1.88
  -2  -2   4   80.00    1.90
   2  -2  -4   72.37    1.91
  -2  -2  -4   80.84    2.20
  -2  -2  -4   82.11    2.31
  -2  -2  -4   85.29    2.04
   2  -2   4   77.85    2.08
  -2   0   4   77.44    2.19
   2   0   4   97.54    2.01
  -2   0   4   76.72    1.48
  -2   0  -4   85.86    2.16
   2   0  -4   76.80    1.56
  -2   0  -4   76.79    1.89
  -2   0  -4   72.75    1.61
   2   0   4   92.40    2.21
   2   0  -4   92.26    2.07
   2   2   4   80.33    1.75
   2   2  -4   67.67    1.74
  -2   2   4   74.55    1.56
  -2   2  -4   63.17    1.47
   2   2   4   77.65    1.92
  -2   2  -4   71.81    1.93
  -2   4   4   64.02    1.82
  -2   4   4   55.10    1.04
  -2   4   4   55.06    0.98
   2   4  -4   53.52    1.00
   2   4   4   54.10    0.94
  -2   4   4   43.16    1.45
   2   4   4   60.42    1.75
  -2   4  -4   53.70    1.09
   2   4  -4   44.08    1.55
   2   4  -4   49.78    0.87
  -2   4  -4   46.04    0.88
   2   4   4   52.86    0.87
   2   4  -4   55.29    1.01
  -2   4  -4   50.48    1.48
   2   4  -4   50.21    0.88
   2   4  -4   50.75    0.92
  -2   6   4   25.10    0.85
   2   6  -4   25.56    0.70
  -2   6   4   29.41    0.79
   2   6   4   22.93    1.18
   2   6   4   29.77    0.69
  -2   6   4   23.48    1.31
   2   6   4   29.84    0.77
  -2   6   4   26.53    0.83
   2   6  -4   28.25    0.80
   2   6  -4   25.67    0.63
  -2   6   4   29.49    1.47
  -2   6  -4   27.03    0.78
   2   6   4   30.73    0.77
   2   6   4   32.24    0.82
  -2   6  -4   24.72    0.75
  -2   6   4   24.87    0.77
   2   6  -4   29.40    0.75
   2   6  -4   27.44    0.78
  -2   6  -4   27.76    0.85
  -2   6  -4   28.90    0.86
   2   6  -4   26.82    0.70
  -2   8   4    8.50    0.48
  -2   8  -4    8.21    0.45
   2   8   4    9.76    0.41
   2   8   4   10.81    0.45
   2   8  -4    8.43    0.40
   2   8   4    8.93    0.44
   2   8  -4    9.04    0.42
   2   8   4   10.42    0.42
  -2  10   4    1.66    0.16
  -2  10   4    1.72    0.15
  -2  10  -4    1.61    0.14
  -2  -9  -5    3.43    0.32
   2  -9  -5    4.44    0.28
  -2  -9  -5    3.86    0.35
   2  -9   5    3.88    0.30
   2  -7   5   10.22    0.57
  -2  -7  -5   10.76    0.66
   2  -7  -5   12.20    0.59
   2  -7  -5   10.21    0.56
   2  -7  -5   12.50    0.59
   2  -7   5   11.29    0.64
  -2  -7  -5   10.89    0.65
  -2  -7  -5   10.50    0.65
  -2  -7  -5   10.31    0.62
   2  -5  -5   25.22    0.75
   2  -5   5   21.78    0.78
  -2  -5  -5   26.22    1.50
  -2  -5  -5   27.85    0.98
   2  -5  -5   26.09    0.87
  -2  -5  -5   27.61    0.99
  -2  -5  -5   29.16    1.01
  -2  -5  -5   28.05    0.98
   2  -5   5   22.87    1.55
  -2  -5  -5   29.76    1.03
  -2  -5   5   30.96    2.34
   2  -5   5   20.98    0.75
  -2  -3  -5   49.50    1.82
   2  -3  -5   42.44    0.80
   2  -3  -5   48.53    0.91
  -2  -3  -5   62.22    2.11
   2  -3  -5   43.74    0.86
   2  -3   5   36.92    0.84
   2  -3   5   46.96    1.86
  -2  -3  -5   43.57    1.59
   2  -3  -5   39.69    0.81
  -2  -3  -5   51.69    1.14
  -2  -3  -5   52.74    1.19
  -2  -3  -5   53.32    1.81
  -2  -3  -5   51.80    1.19
  -2  -3  -5   50.67    1.13
   2  -3   5   48.83    1.91
  -2  -3   5   40.87    1.99
  -2  -3  -5   51.71    1.19
   2  -3  -5   45.03    1.00
   2  -3   5   36.06    0.82
  -2  -1  -5   54.60    1.85
   2  -1   5   52.33    1.79
  -2  -1  -5   39.04    1.20
   2  -1  -5   48.38    0.90
  -2  -1  -5   47.37    1.47
   2  -1  -5   50.31    0.99
   2  -1   5   43.06    0.86
  -2  -1  -5   47.36    1.06
  -2  -1  -5   50.28    1.01
  -2  -1   5   39.98    1.83
   2  -1   5   54.50    1.98
  -2  -1  -5   47.17    1.00
  -2  -1  -5   46.37    0.98
  -2  -1   5   44.15    2.01
   2  -1  -5   54.25    1.81
  -2   1  -5   45.40    0.93
   2   1   5   48.52    0.90
   2   1   5   49.01    0.92
   2   1   5   52.52    1.61
  -2   1   5   52.93    1.96
  -2   1  -5   44.66    1.38
   2   1  -5   46.46    0.93
  -2   1  -5   47.54    1.01
   2   1   5   47.85    0.91
   2   1   5   54.37    1.88
   2   1  -5   42.84    1.10
   2   1   5   48.73    0.88
   2   1  -5   42.62    0.83
   2   1   5   46.76    0.80
   2   1  -5   46.26    1.62
   2   3  -5   40.92    0.91
  -2   3  -5   44.59    1.01
  -2   3   5   46.55    1.87
   2   3  -5   39.25    0.77
  -2   3   5   45.18    1.73
  -2   3  -5   48.20    1.62
   2   3   5   48.50    1.60
   2   3   5   51.36    1.69
  -2   3  -5   37.06    0.80
  -2   3   5   42.97    0.98
   2   3  -5   39.71    0.74
   2   3   5   40.83    0.79
   2   3  -5   36.23    0.73
   2   3  -5   40.71    0.74
   2   3  -5   38.23    0.84
  -2   3  -5   43.28    0.93
   2   3   5   43.61    0.87
   2   3  -5   40.83    0.87
   2   3  -5   41.03    0.73
   2   3   5   39.58    0.78
   2   5  -5   22.35    0.56
   2   5   5   18.29    1.07
   2   5  -5   20.78    0.68
   2   5   5   21.73    0.67
   2   5  -5   20.37    0.61
  -2   5   5   25.24    1.32
   2   5  -5   20.17    0.54
   2   5   5   21.94    0.65
  -2   5  -5   21.16    0.70
   2   5  -5   21.25    0.63
  -2   5   5   23.03    0.73
  -2   5  -5   20.13    0.68
  -2   5   5   22.53    0.77
   2   5  -5   19.93    0.64
   2   5   5   20.34    0.57
   2   5  -5   21.32    0.69
  -2   7  -5    8.32    0.43
  -2   7   5    6.67    0.36
  -2   7   5    8.85    0.46
   2   7   5    7.84    0.43
  -2   7  -5    8.60    0.45
   2   7   5    9.53    0.44
   2   7   5    9.09    0.43
  -2   7   5    6.70    0.42
   2   7  -5    7.71    0.41
   2   7  -5    7.37    0.39
  -2   7   5    7.25    0.46
  -2   7  -5    7.26    0.43
   2   7  -5    6.79    0.35
   2   7   5    9.26    0.43
   2   9   5    3.20    0.19
  -2   9   5    2.57    0.23
  -2   9  -5    3.10    0.19
  -2   9  -5    2.62    0.20
   2   9   5    2.54    0.19
  -2  -8  -6    3.63    0.32
   2  -8  -6    4.50    0.31
   2  -8  -6    4.64    0.32
  -2  -8  -6    4.15    0.35
  -2  -8  -6    3.87    0.33
   2  -8   6    4.06    0.35
   2  -8  -6    3.62    0.28
  -2  -8  -6    3.65    0.33
   2  -8   6    4.14    0.39
  -2  -6  -6    9.24    0.60
   2  -6   6    7.36    0.50
  -2  -6  -6    9.30    0.60
   2  -6  -6    7.76    0.45
  -2  -6  -6    8.33    0.51
   2  -6  -6    8.41    0.53
  -2  -6  -6    8.46    0.54
  -2  -6  -6    8.40    0.57
   2  -4  -6   14.44    0.52
  -2  -4  -6   21.60    1.40
   2  -4   6   15.64    1.29
   2  -4  -6   16.71    0.61
   2  -4   6   13.07    0.58
   2  -4  -6   20.27    0.63
  -2  -4  -6   14.33    0.99
  -2  -4   6   18.35    1.93
  -2  -4  -6   17.24    1.16
  -2  -4  -6   18.51    0.80
  -2  -4  -6   19.18    0.79
   2  -4   6   13.78    0.66
   2  -4  -6   16.14    0.68
  -2  -4  -6   19.02    0.81
  -2  -4  -6   19.41    0.81
  -2  -2   6   31.82    1.97
  -2  -2   6   29.97    1.86
   2  -2  -6   36.03    1.64
   2  -2  -6   32.04    0.85
   2  -2  -6   30.03    0.69
  -2  -2  -6   33.29    0.92
  -2  -2  -6   32.73    1.34
   2  -2  -6   32.34    0.89
  -2  -2  -6   35.02    1.62
  -2  -2  -6   33.51    0.99
  -2  -2  -6   35.39    0.96
  -2  -2  -6   35.44    0.91
   2  -2   6   37.62    1.84
  -2  -2  -6   42.81    1.83
  -2  -2  -6   32.81    0.89
  -2  -2  -6   33.41    0.96
   2  -2   6   29.85    0.81
   2  -2  -6   30.11    0.73
   2  -2   6   33.49    1.67
  -2   0  -6   36.80    1.29
   2   0  -6   42.65    0.83
  -2   0  -6   37.70    0.90
   2   0  -6   46.36    0.95
   2   0   6   41.46    0.95
  -2   0   6   40.63    1.98
   2   0   6   42.25    0.97
   2   0   6   43.99    1.71
   2   0  -6   42.93    1.01
  -2   0  -6   39.15    0.88
   2   0   6   50.71    2.07
   2   0  -6   36.98    0.79
   2   0  -6   35.95    1.25
   2   0   6   42.23    0.94
   2   0   6   39.97    0.84
  -2   0  -6   42.08    1.74
  -2   0  -6   37.11    0.89
   2   0  -6   37.76    0.82
  -2   0  -6   36.58    0.83
  -2   0  -6   42.38    1.05
   2   0  -6   42.24    1.73
  -2   2   6   32.84    1.74
  -2   2   6   38.54    1.84
   2   2  -6   28.94    1.39
   2   2  -6   27.52    0.72
   2   2   6   30.60    0.78
   2   2   6   32.91    1.43
   2   2   6   28.84    0.66
   2   2  -6   27.90    0.78
  -2   2  -6   30.08    0.85
   2   2   6   32.85    1.55
   2   2  -6   29.34    0.69
  -2   2   6   29.34    0.80
   2   2   6   29.15    0.72
   2   2  -6   28.31    0.67
   2   2  -6   24.86    0.68
   2   2   6   31.92    0.80
  -2   2  -6   26.66    0.71
  -2   2  -6   31.60    1.45
  -2   2  -6   30.68    0.85
  -2   4  -6   12.57    0.52
   2   4   6   11.79    0.43
  -2   4  -6   14.50    0.93
   2   4   6   14.40    0.56
  -2   4   6   14.72    0.66
   2   4   6   15.64    1.07
  -2   4   6   18.01    1.16
   2   4   6   15.02    0.57
   2   4  -6   13.65    0.45
   2   4  -6   12.80    0.48
   2   4  -6   12.90    0.43
  -2   4   6   15.43    0.64
   2   4  -6   14.78    0.48
   2   4  -6   13.06    0.53
   2   4  -6   13.64    0.57
   2   4  -6   13.31    0.51
  -2   4  -6   15.15    0.66
  -2   6  -6    7.45    0.45
  -2   6   6    6.51    0.44
  -2   6  -6    5.82    0.36
   2   6   6    7.44    0.41
   2   6  -6    6.48    0.38
   2   6   6    7.44    0.40
  -2   6  -6    7.63    0.43
   2   6   6    6.97    0.39
   2   6  -6    6.32    0.37
   2   6  -6    6.82    0.34
  -2   6   6    6.01    0.43
  -2   6   6    7.43    0.45
   2   8  -6    2.75    0.20
   2   8   6    3.46    0.23
  -2   8   6    2.37    0.25
   2   8   6    3.12    0.20
   2   8   6    2.59    0.21
  -2   8  -6    2.41    0.20
   2   8   6    3.25    0.22
  -2  -7  -7    3.29    0.30
   2  -7  -7    2.61    0.28
   2  -7   7    3.27    0.34
  -2  -7  -7    3.33    0.32
  -2  -7  -7    3.07    0.31
   2  -5  -7    7.10    0.42
  -2  -5  -7    7.36    0.45
  -2  -5  -7    6.81    0.40
  -2  -5  -7    8.17    0.54
   2  -5   7    7.11    0.50
   2  -5  -7    6.91    0.47
  -2  -3  -7   12.06    1.01
  -2  -3  -7   11.80    0.59
   2  -3   7   11.58    1.13
   2  -3  -7   11.07    0.56
  -2  -3  -7    9.85    0.47
  -2  -3   7    7.81    1.26
  -2  -3  -7   10.08    0.80
   2  -3  -7    9.74    0.44
  -2  -3  -7   11.77    0.59
  -2  -3  -7   13.52    1.13
   2  -3   7   11.95    1.14
   2  -3  -7   11.73    0.51
   2  -3  -7   12.30    0.50
  -2  -3   7   12.67    1.65
   2  -3   7   10.11    0.53
  -2  -3  -7   11.33    0.60
  -2  -1   7   12.47    1.32
   2  -1  -7   12.21    1.04
   2  -1   7   11.83    0.58
  -2  -1  -7   14.12    1.11
   2  -1  -7   10.23    0.83
   2  -1   7   11.64    0.58
   2  -1  -7   13.03    0.62
  -2  -1  -7   12.43    0.64
   2  -1   7   14.79    1.26
   2  -1  -7   11.45    0.52
   2  -1  -7   11.44    0.48
   2  -1   7   11.90    0.57
  -2  -1  -7   11.43    0.50
   2  -1   7   11.25    0.49
  -2  -1  -7   11.57    0.57
  -2  -1  -7   11.16    0.52
   2  -1   7   11.84    1.04
  -2   1  -7   12.43    0.56
  -2   1  -7   11.83    0.51
  -2   1   7   11.77    1.20
   2   1   7   13.18    0.59
   2   1   7   12.32    1.01
   2   1  -7   12.60    1.02
  -2   1  -7   13.33    1.03
  -2   1   7   13.46    1.28
   2   1  -7   11.19    0.55
  -2   1  -7   12.62    0.61
   2   1   7   12.98    0.59
   2   1   7   14.38    1.17
  -2   1   7   12.12    0.61
   2   1   7   11.97    0.53
   2   1   7   14.09    0.59
  -2   1  -7   11.20    0.48
   2   1  -7   12.33    0.48
  -2   3   7   11.67    1.13
  -2   3  -7   10.00    0.47
   2   3   7    9.09    0.41
  -2   3   7   10.63    0.60
  -2   3  -7   10.86    0.55
   2   3   7   10.62    0.50
   2   3  -7    9.41    0.43
   2   3   7   10.95    0.93
   2   3  -7   10.96    0.44
   2   3   7   10.19    0.47
   2   3  -7   10.03    0.43
   2   3   7   11.23    0.95
   2   3   7   10.87    0.51
  -2   3  -7   10.83    0.87
  -2   3   7   10.59    0.58
  -2   3   7   10.58    0.51
   2   3  -7    7.78    0.39
  -2   5   7    6.30    0.45
  -2   5  -7    7.23    0.45
   2   5   7    6.34    0.37
   2   5   7    6.72    0.38
  -2   5  -7    6.81    0.40
  -2   5   7    7.15    0.45
   2   5  -7    5.84    0.31
   2   5  -7    5.60    0.34
   2   5  -7    6.97    0.38
  -2   7   7    2.40    0.25
  -2   7  -7    2.90    0.23
  -2   7  -7    2.84    0.22
   2   7   7    2.49    0.20
   2   7  -7    2.18    0.18
  -2   7  -7    2.31    0.22
   2   7   7    2.06    0.19
   2  -6   8    1.57    0.26
   2  -6   8    1.97    0.28
  -2  -6  -8    2.08    0.25
   2  -6   8    1.91    0.27
   2  -6   8    1.98    0.25
   2  -6  -8    1.83    0.23
   2  -6  -8    1.83    0.20
   2  -4  -8    3.18    0.31
   2  -4   8    2.79    0.35
   2  -4   8    2.95    0.36
   2  -4  -8    2.96    0.26
  -2  -4  -8    3.58    0.32
   2  -4   8    2.62    0.29
  -2  -4  -8    3.57    0.34
  -2  -4  -8    3.14    0.33
   2  -2  -8    4.31    0.35
   2  -2  -8    5.89    0.38
   2  -2  -8    6.46    0.37
   2  -2   8    5.13    0.42
   2  -2   8    5.30    0.42
   2  -2  -8    6.06    0.36
   2  -2   8    5.22    0.43
  -2  -2  -8    4.99    0.36
   2  -2   8    4.84    0.34
  -2  -2  -8    4.63    0.36
   2   0   8    5.97    0.41
   2   0   8    5.84    0.43
   2   0  -8    6.30    0.44
   2   0   8    6.27    0.46
   2   0  -8    5.92    0.35
   2   0  -8    6.24    0.37
  -2   0  -8    5.65    0.36
  -2   0   8    5.87    0.48
   2   0   8    5.78    0.40
   2   0   8    6.10    0.42
  -2   2   8    5.39    0.41
   2   2   8    4.94    0.36
   2   2   8    4.18    0.31
  -2   2   8    4.89    0.46
  -2   2  -8    5.00    0.34
  -2   2  -8    5.08    0.38
   2   2  -8    5.03    0.31
   2   2   8    5.03    0.37
   2   2  -8    5.07    0.33
   2   2   8    5.25    0.39
  -2   2  -8    4.83    0.39
   2   4  -8    3.51    0.23
  -2   4   8    3.41    0.35
  -2   4  -8    3.48    0.31
   2   4   8    2.90    0.27
  -2   4   8    3.87    0.37
   2   4   8    3.08    0.28
   2   4  -8    2.22    0.20
   2   4  -8    2.77    0.21
  -2   4  -8    2.79    0.31
   2   4  -8    3.10    0.25
  -2   6   8    1.93    0.23
   2   6  -8    1.30    0.13
  -2   6  -8    1.87    0.19
   2   6   8    1.71    0.18
   2   6   8    1.52    0.16
   2  -5   9    0.79    0.18
   2  -5   9    1.10    0.21
   2  -5  -9    1.29    0.15
  -2  -5  -9    1.14    0.17
   2  -5  -9    0.99    0.16
   2  -3  -9    1.59    0.21
   2  -3  -9    2.05    0.21
   2  -3   9    1.91    0.27
   2  -3   9    1.99    0.27
  -2  -3  -9    2.17    0.25
  -2  -3  -9    1.58    0.21
   2  -3  -9    2.24    0.21
   2  -3   9    2.16    0.28
  -2  -1   9    1.85    0.33
  -2  -1  -9    1.71    0.20
   2  -1   9    2.09    0.26
  -2  -1  -9    2.24    0.29
   2  -1   9    2.04    0.29
   2  -1  -9    2.28    0.23
   2  -1  -9    2.24    0.24
   2  -1   9    2.00    0.26
   2  -1  -9    1.73    0.20
   2  -1   9    2.21    0.28
  -2   1   9    1.71    0.32
  -2   1  -9    2.26    0.22
   2   1   9    2.07    0.25
   2   1  -9    2.30    0.21
   2   1   9    2.10    0.25
  -2   1  -9    2.22    0.28
   2   1   9    1.89    0.26
  -2   1   9    2.14    0.29
  -2   3   9    2.12    0.29
  -2   3  -9    2.40    0.24
   2   3  -9    2.39    0.19
   2   3   9    1.88    0.22
   2   3  -9    2.07    0.20
   2   3  -9    1.70    0.16
   2   3   9    2.19    0.23
  -2   3  -9    1.54    0.21
  -2   3  -9    2.09    0.20
  -2   5   9    1.22    0.18
  -2   5  -9    1.26    0.15
   2   5   9    0.93    0.14
   2   5   9    0.75    0.12
   2   5  -9    1.19    0.13
  -2   5  -9    0.97    0.15
   2  -4  10    0.30    0.11
   2  -2  10    0.55    0.14
  -2  -2 -10    0.63    0.15
   2  -2  10    0.46    0.16
   2  -2 -10    0.49    0.12
   2  -2  10    0.63    0.16
  -2  -2  10    0.56    0.19
   2   0 -10    0.37    0.09
   2   0 -10    0.62    0.14
   2   0 -10    0.57    0.12
  -2   0  10    0.39    0.19
  -2   0 -10    0.48    0.10
   2   0  10    0.74    0.14
  -2   0 -10    0.71    0.17
   2   0  10    0.84    0.17
  -2   0  10    0.65    0.17
  -2   2  10    0.56    0.18
   2   2  10    0.56    0.12
  -2   2 -10    0.58    0.14
   2   2 -10    0.67    0.11
   2   2  10    0.54    0.14
   2   2 -10    0.49    0.10
  -2   4 -10    0.42    0.09
   3 -10   0    4.25    0.31
   3 -10   0    3.83    0.29
   3  -8   0   11.61    0.55
   3  -8   0   12.27    0.65
   3  -6   0   35.92    0.90
   3  -6   0   33.93    0.93
   3  -6   0   34.10    0.91
  -3  -6   0   30.22    2.03
   3  -6   0   37.53    0.97
   3  -6   0   40.07    1.86
  -3  -6   0   25.57    1.80
   3  -4   0   69.74    1.07
  -3  -4   0   94.41    2.98
   3  -4   0   83.23    1.14
   3  -4   0   78.18    1.13
  -3  -4   0   89.65    2.43
  -3  -4   0  104.01    3.03
   3  -4   0   78.16    2.16
  -3  -4   0   60.27    2.13
   3  -4   0   64.34    1.04
   3  -2   0   89.80    1.15
  -3  -2   0  120.96    2.23
   3  -2   0  124.59    1.90
  -3  -2   0  128.15    2.51
  -3  -2   0  106.19    2.52
  -3  -2   0   76.15    2.01
   3   0   0  114.87    1.39
   3   0   0  116.53    1.76
  -3   2   0  106.85    2.03
   3   2   0  102.45    1.72
   3   2   0   99.06    1.62
  -3   2   0   98.69    1.98
  -3   2   0   92.77    1.90
  -3   4   0   51.25    1.07
  -3   4   0   53.80    1.09
  -3   4   0   52.28    1.10
  -3   4   0   54.05    1.73
   3   4   0   68.08    1.37
   3   4   0   50.68    0.75
  -3   4   0   53.36    1.11
   3   4   0   66.15    1.01
   3   4   0   52.11    0.79
   3   6   0   22.16    1.11
  -3   6   0   21.70    0.72
   3   6   0   30.38    0.72
  -3   6   0   22.65    0.76
   3   6   0   27.89    0.62
  -3   6   0   22.23    0.79
   3   6   0   28.12    0.76
   3   6   0   26.17    0.62
  -3   8   0    8.51    0.52
  -3   8   0    8.84    0.48
  -3   8   0    9.23    0.49
   3   8   0    9.76    0.43
  -3  10   0    3.02    0.19
   3  10   0    3.04    0.18
   3  -9  -1    7.08    0.44
   3  -9  -1    7.29    0.45
   3  -9   1    8.38    0.51
   3  -9  -1    6.89    0.41
   3  -9   1    7.27    0.45
   3  -9   1    7.73    0.48
   3  -9   1    7.78    0.50
  -3  -7  -1   21.04    1.75
   3  -7  -1   27.53    0.86
   3  -7   1   29.25    0.94
   3  -7  -1   30.21    0.90
  -3  -7  -1   22.92    1.87
   3  -7   1   29.81    1.81
   3  -7  -1   32.32    1.76
  -3  -7   1   23.76    1.99
   3  -7  -1   32.50    0.96
   3  -7  -1   26.31    0.84
   3  -7   1   28.11    0.90
   3  -5  -1   64.90    1.11
  -3  -5  -1   63.49    2.75
  -3  -5   1   65.39    2.77
   3  -5  -1   64.67    1.03
  -3  -5  -1   66.14    2.44
   3  -5  -1   69.90    2.14
  -3  -5  -1   56.38    2.30
  -3  -5   1   53.89    2.41
   3  -5  -1   61.62    1.13
   3  -5   1   65.29    1.08
   3  -5  -1   63.68    1.16
   3  -5   1   66.72    1.16
   3  -5  -1   64.11    1.09
  -3  -3   1   99.15    2.89
  -3  -3  -1  123.10    3.27
   3  -3  -1   89.66    1.65
  -3  -3   1  101.01    2.05
  -3  -3   1   93.43    2.22
  -3  -3   1   71.18    2.08
  -3  -3  -1   93.49    2.34
   3  -3   1   79.48    1.57
  -3  -3   1   90.09    2.51
  -3  -3  -1  103.27    2.93
  -3  -3  -1   65.81    2.08
  -3  -1   1   84.69    1.64
   3  -1   1  103.36    1.21
  -3  -1   1  102.08    1.77
  -3  -1  -1   92.97    1.92
   3  -1  -1  103.12    1.65
  -3  -1   1  102.56    2.25
  -3  -1  -1  104.76    2.21
   3  -1   1  107.91    1.80
  -3  -1  -1   99.84    2.39
   3  -1   1   80.54    0.97
   3   1   1   80.65    1.36
  -3   1   1   86.59    1.84
  -3   1  -1   83.89    1.55
  -3   1   1   93.12    2.04
  -3   1  -1   83.20    1.86
  -3   1  -1   93.36    2.15
   3   1  -1   86.65    1.45
   3   3   1   62.30    1.45
   3   3  -1   73.58    1.61
  -3   3   1   68.61    1.88
  -3   3  -1   62.96    1.66
  -3   3   1   66.20    1.69
  -3   3   1   56.22    1.55
   3   3   1   74.63    1.43
  -3   3  -1   66.70    1.80
   3   5  -1   57.65    0.98
  -3   5   1   43.91    1.04
  -3   5  -1   42.64    0.97
   3   5   1   53.50    0.96
  -3   5  -1   41.81    0.95
  -3   5  -1   49.43    1.18
  -3   5   1   45.29    0.94
  -3   5  -1   47.71    0.97
   3   5  -1   65.46    1.04
   3   5   1   49.56    1.59
   3   5  -1   52.50    1.62
  -3   5   1   49.93    1.85
  -3   5   1   44.11    1.07
   3   5   1   51.14    0.86
  -3   5   1   48.11    1.15
  -3   5  -1   47.06    1.07
   3   5  -1   52.84    0.88
  -3   5   1   52.55    1.82
  -3   5  -1   46.84    1.12
   3   5   1   55.92    1.01
   3   5  -1   62.87    1.08
   3   5  -1   57.92    0.97
   3   5  -1   56.37    0.90
   3   5   1   45.72    0.75
   3   7   1   24.97    0.70
  -3   7   1   20.23    0.66
  -3   7  -1   21.27    0.72
  -3   7  -1   19.10    0.81
  -3   7   1   19.25    0.72
   3   7   1   25.43    0.64
   3   7  -1   22.16    0.61
  -3   7  -1   18.03    0.67
  -3   7  -1   21.69    0.79
   3   7  -1   21.94    0.59
   3   7   1   18.84    1.05
   3   7  -1   17.71    1.03
   3   7   1   23.76    0.72
   3   7  -1   22.02    0.65
   3   9  -1    5.63    0.28
   3   9  -1    5.04    0.30
  -3   9  -1    5.97    0.30
  -3   9   1    5.25    0.34
  -3   9  -1    4.80    0.30
  -3   9  -1    5.26    0.35
   3   9   1    6.10    0.29
   3 -10   2    3.26    0.28
   3 -10   2    3.51    0.26
   3  -8   2   11.50    0.62
   3  -8  -2   10.44    0.52
   3  -8  -2   11.62    0.58
   3  -8   2   11.13    0.60
   3  -8  -2    9.77    0.51
   3  -8   2   10.79    0.59
   3  -8   2   11.28    0.63
   3  -6  -2   26.51    0.77
   3  -6   2   27.07    0.88
   3  -6  -2   26.06    0.84
   3  -6  -2   28.38    0.78
  -3  -6  -2   23.28    1.81
  -3  -6  -2   24.15    1.72
   3  -6   2   26.38    0.88
   3  -6   2   26.81    1.69
  -3  -6   2   20.87    1.79
  -3  -6  -2   22.34    0.93
   3  -6  -2   25.69    0.75
   3  -6   2   28.86    0.88
   3  -4  -2   57.03    0.91
   3  -4   2   77.94    1.19
   3  -4  -2   69.83    1.12
   3  -4   2   66.77    1.84
   3  -4  -2   68.63    1.05
  -3  -4  -2   88.81    3.05
  -3  -4   2   64.64    2.01
  -3  -4   2   75.12    2.53
  -3  -4  -2   80.20    2.50
   3  -4  -2   66.73    1.15
  -3  -4  -2   66.28    2.15
   3  -4   2   96.24    2.54
  -3  -4  -2   65.76    2.31
  -3  -4   2   69.45    2.40
   3  -4  -2   61.51    0.93
   3  -4   2   75.92    1.16
   3  -4   2   72.68    1.16
  -3  -2   2   90.69    2.07
   3  -2   2   92.46    1.67
  -3  -2  -2  144.34    3.51
   3  -2  -2  102.90    1.77
  -3  -2  -2  113.44    2.47
  -3  -2  -2  136.31    3.53
  -3  -2  -2   95.71    2.46
  -3  -2   2   76.97    1.82
  -3   0  -2   78.18    1.90
  -3   0  -2   82.97    2.43
   3   2   2   84.16    1.38
  -3   2  -2   86.60    2.16
   3   2   2   82.29    1.63
  -3   4   2   62.26    1.26
  -3   4  -2   58.41    1.16
  -3   4  -2   61.36    1.25
  -3   4   2   55.72    0.96
   3   4   2   59.70    0.91
  -3   4   2   64.72    2.09
   3   4   2   58.77    0.87
   3   4  -2   68.73    1.41
  -3   4   2   57.00    0.90
  -3   4   2   45.36    1.44
   3   4  -2   68.66    0.97
   3   4   2   58.06    1.31
  -3   4  -2   53.71    1.62
   3   4   2   58.48    0.85
  -3   4  -2   58.49    1.16
  -3   4   2   68.99    1.94
  -3   4  -2   56.69    1.05
   3   4  -2   70.52    1.01
   3   4   2   60.99    0.97
   3   4  -2   74.54    1.12
   3   4  -2   70.77    1.08
   3   4  -2   71.67    1.06
  -3   6   2   19.75    0.79
  -3   6   2   19.27    0.68
  -3   6  -2   20.90    0.76
  -3   6   2   22.42    1.33
   3   6   2   21.87    0.67
   3   6  -2   17.86    1.02
  -3   6  -2   18.32    0.78
  -3   6   2   18.89    0.69
   3   6  -2   21.56    0.62
  -3   6   2   18.48    1.25
   3   6   2   20.42    0.61
  -3   6  -2   16.38    0.60
  -3   6   2   19.79    0.78
   3   6  -2   20.51    0.61
   3   6   2   18.09    1.05
  -3   6   2   19.02    0.71
   3   6   2   20.84    0.67
   3   6  -2   21.22    0.65
   3   6   2   19.76    0.55
   3   6   2   21.42    0.62
   3   6  -2   20.43    0.63
   3   8   2    9.00    0.41
  -3   8   2    6.70    0.46
  -3   8   2    6.24    0.42
   3   8   2    7.64    0.39
  -3   8  -2    5.84    0.36
  -3   8  -2    7.57    0.45
  -3   8  -2    7.46    0.47
   3   8  -2    7.13    0.38
   3   8  -2    7.03    0.34
   3   8  -2    8.01    0.37
  -3  10   2    2.19    0.16
   3  10   2    2.07    0.14
  -3  10  -2    2.18    0.17
   3  10  -2    2.11    0.14
  -3  -9  -3    5.09    0.42
  -3  -9  -3    5.59    0.46
   3  -9  -3    5.86    0.37
   3  -9   3    5.70    0.39
   3  -9   3    6.56    0.43
   3  -7  -3   15.11    0.57
   3  -7   3   15.41    0.70
   3  -7  -3   16.56    0.70
   3  -7  -3   16.36    0.64
  -3  -7  -3   10.64    0.65
   3  -7   3   16.60    0.71
  -3  -7  -3   12.07    0.77
  -3  -7  -3   13.19    0.76
  -3  -7  -3   12.23    0.69
   3  -7  -3   14.40    0.56
   3  -7   3   16.97    0.75
   3  -5  -3   24.08    0.63
   3  -5   3   32.74    0.89
   3  -5   3   28.62    1.48
   3  -5  -3   32.26    0.83
   3  -5   3   29.73    0.86
  -3  -5  -3   30.03    1.04
  -3  -5  -3   39.99    2.03
   3  -5   3   35.47    1.81
  -3  -5   3   26.87    1.81
   3  -5  -3   27.49    0.84
  -3  -5  -3   32.88    1.07
   3  -5  -3   26.58    0.66
   3  -5   3   32.56    0.89
   3  -5   3   31.18    0.90
  -3  -3   3   55.42    2.07
   3  -3   3   60.84    1.00
   3  -3  -3   56.23    0.96
   3  -3   3   58.82    0.98
   3  -3   3   57.09    1.66
   3  -3  -3   56.40    0.93
   3  -3   3   56.96    0.99
   3  -3  -3   51.43    0.85
  -3  -3  -3   77.17    2.72
   3  -3  -3   50.57    1.42
  -3  -3  -3   53.42    1.20
  -3  -3  -3   71.47    2.22
  -3  -3  -3   57.73    2.09
   3  -3   3   56.19    1.01
  -3  -3   3   51.19    1.81
   3  -3   3   59.83    1.03
   3  -3  -3   54.33    1.05
  -3  -1   3   60.97    1.95
   3  -1   3   62.94    1.49
  -3  -1  -3   70.29    2.36
   3  -1  -3   73.74    1.61
  -3  -1  -3   59.28    2.02
  -3   1   3   57.97    1.93
   3   1   3   54.77    1.25
  -3   1  -3   55.33    1.84
  -3   3  -3   50.46    1.10
  -3   3  -3   51.12    1.07
  -3   3  -3   52.52    1.12
   3   3   3   46.00    1.41
   3   3  -3   56.26    0.80
   3   3   3   49.94    0.83
   3   3   3   47.81    1.29
   3   3  -3   61.14    1.45
  -3   3  -3   46.31    0.98
  -3   3  -3   45.89    1.65
   3   3   3   47.39    0.77
  -3   3   3   48.26    1.53
  -3   3  -3   49.55    1.01
  -3   3  -3   47.88    1.01
  -3   3   3   47.94    0.86
  -3   3  -3   49.14    1.09
   3   3  -3   57.88    0.99
   3   3  -3   52.46    1.52
   3   3   3   47.55    0.85
  -3   5  -3   28.27    0.84
  -3   5  -3   32.66    0.94
  -3   5  -3   30.06    0.96
  -3   5   3   27.28    0.78
   3   5  -3   34.28    0.80
   3   5   3   29.29    0.71
   3   5   3   28.30    0.68
  -3   5   3   32.43    1.53
  -3   5  -3   29.43    0.90
  -3   5   3   30.11    0.97
   3   5  -3   26.87    1.23
   3   5   3   29.00    0.75
   3   5  -3   30.81    0.69
  -3   5   3   28.87    0.74
   3   5  -3   31.08    0.80
   3   5   3   29.90    0.72
   3   5   3   25.45    1.18
   3   5   3   26.43    0.61
   3   7   3   10.78    0.42
  -3   7  -3   12.27    0.56
  -3   7   3   10.02    0.53
   3   7  -3   11.12    0.48
   3   7  -3   11.09    0.48
  -3   7  -3    8.92    0.44
  -3   7  -3   12.04    0.59
   3   7  -3   13.65    0.50
   3   7   3   11.60    0.50
   3   7  -3   11.65    0.51
  -3   9   3    2.67    0.25
   3   9  -3    3.26    0.22
   3   9   3    3.38    0.22
  -3   9  -3    3.24    0.26
  -3  -8  -4    4.59    0.42
   3  -8  -4    5.79    0.37
   3  -8   4    6.07    0.47
  -3  -8  -4    5.71    0.50
  -3  -8  -4    4.58    0.44
   3  -8  -4    6.04    0.41
   3  -8   4    4.75    0.41
   3  -8   4    5.64    0.44
   3  -6  -4   13.87    0.62
   3  -6   4   13.39    0.62
   3  -6  -4   14.22    0.61
   3  -6   4   13.64    0.67
  -3  -6  -4   13.24    0.75
  -3  -6  -4   15.31    0.80
   3  -6  -4   10.79    0.57
  -3  -6  -4   15.30    0.82
  -3  -6  -4   12.52    0.69
  -3  -6  -4   14.32    0.74
   3  -6   4   13.08    0.61
   3  -6   4   13.53    0.66
  -3  -4   4   31.63    1.93
   3  -4  -4   34.21    0.84
   3  -4   4   33.56    1.55
   3  -4  -4   32.63    0.81
   3  -4   4   34.32    0.90
  -3  -4  -4   32.32    1.76
  -3  -4  -4   38.12    1.84
   3  -4  -4   33.31    0.93
  -3  -4  -4   32.80    1.07
  -3  -4  -4   35.00    1.10
   3  -4   4   35.31    0.92
   3  -2  -4   44.46    0.81
   3  -2  -4   40.56    0.80
   3  -2   4   52.73    1.65
  -3  -2   4   46.60    2.10
   3  -2  -4   47.04    0.84
   3  -2   4   46.94    0.90
   3  -2  -4   48.28    1.44
  -3  -2  -4   45.64    1.99
  -3  -2  -4   44.30    1.12
  -3  -2  -4   46.05    1.95
   3  -2   4   49.09    0.95
   3  -2   4   46.81    0.90
  -3   0  -4   37.11    0.99
  -3   0   4   36.85    1.73
   3   0   4   31.99    0.72
   3   0   4   34.21    0.76
   3   0   4   34.02    1.17
   3   0  -4   33.54    0.65
  -3   0  -4   36.16    1.41
  -3   0  -4   36.22    1.62
   3   0  -4   39.21    1.32
  -3   0  -4   30.57    0.90
   3   0   4   28.29    0.65
  -3   0  -4   36.26    1.66
   3   0  -4   38.62    0.83
  -3   0  -4   32.52    0.88
   3   0   4   29.94    0.68
  -3   0  -4   36.77    0.98
   3   0  -4   31.67    0.68
   3   0   4   29.84    0.66
   3   0   4   32.50    0.69
   3   2   4   41.36    0.83
  -3   2  -4   41.46    0.97
   3   2  -4   49.55    0.82
  -3   2   4   43.94    1.90
   3   2   4   42.20    0.82
   3   2   4   41.78    1.28
  -3   2  -4   39.29    1.58
   3   2  -4   50.27    1.42
  -3   2  -4   41.57    1.00
   3   2   4   37.00    0.74
   3   2   4   39.80    0.76
  -3   2  -4   42.68    1.72
  -3   2  -4   39.87    0.90
   3   2  -4   47.52    0.95
   3   2  -4   43.90    0.77
   3   2  -4   46.28    0.92
   3   2  -4   46.51    0.90
  -3   4  -4   32.16    0.95
  -3   4  -4   34.05    0.96
  -3   4   4   28.03    0.78
   3   4  -4   38.22    0.87
   3   4  -4   30.82    0.61
   3   4   4   31.65    0.74
  -3   4  -4   29.57    0.78
  -3   4   4   31.81    1.42
   3   4   4   29.71    0.70
  -3   4  -4   29.95    0.77
  -3   4  -4   32.33    0.91
   3   4  -4   30.56    0.73
   3   4   4   28.01    0.69
  -3   4   4   31.38    0.81
   3   4  -4   34.20    0.85
   3   4  -4   31.99    0.80
  -3   6  -4   13.13    0.62
  -3   6   4   10.27    0.54
   3   6   4   12.23    0.47
   3   6  -4   11.25    0.51
  -3   6  -4   11.36    0.50
   3   6   4   11.07    0.46
  -3   6   4   11.72    0.62
  -3   6   4   11.85    0.53
   3   6  -4   12.05    0.46
   3   6   4   10.49    0.48
   3   6  -4   11.95    0.47
   3   6  -4   11.63    0.50
  -3   6  -4   11.32    0.56
  -3   6   4   11.21    0.63
   3   6   4   10.08    0.41
  -3   8   4    3.42    0.30
   3   8   4    3.98    0.26
   3   8   4    3.63    0.25
   3   8  -4    3.59    0.26
   3   8  -4    3.69    0.25
  -3   8  -4    3.65    0.30
   3   8  -4    3.72    0.24
  -3  -9  -5    1.58    0.21
  -3  -9  -5    1.43    0.20
  -3  -9  -5    1.39    0.20
   3  -7  -5    4.65    0.36
   3  -7  -5    5.42    0.39
   3  -7   5    4.97    0.43
  -3  -7  -5    5.62    0.48
  -3  -7  -5    5.49    0.48
  -3  -7  -5    5.45    0.48
  -3  -7  -5    5.15    0.45
   3  -7   5    5.07    0.42
   3  -5   5    9.54    0.57
   3  -5  -5    9.92    0.50
   3  -5   5    8.53    0.94
   3  -5  -5   10.51    0.52
  -3  -5  -5   12.72    0.73
   3  -5   5   10.26    0.57
  -3  -5  -5   11.11    0.66
  -3  -5  -5   12.44    1.17
  -3  -5  -5   12.06    0.71
  -3  -5  -5   11.01    0.68
   3  -5  -5    9.88    0.57
  -3  -5  -5   12.33    0.71
  -3  -5  -5   12.49    0.72
   3  -5   5    9.97    0.55
  -3  -3   5   21.60    1.76
   3  -3  -5   21.62    0.63
   3  -3   5   20.36    0.63
   3  -3  -5   23.96    0.70
   3  -3   5   22.22    1.30
   3  -3  -5   22.37    0.66
  -3  -3   5   20.90    1.62
   3  -3   5   22.12    0.71
  -3  -3  -5   17.97    1.21
  -3  -3  -5   26.26    1.47
  -3  -3  -5   23.48    0.88
   3  -3  -5   18.02    0.59
   3  -3   5   22.23    0.75
   3  -3  -5   24.86    0.80
  -3  -3  -5   23.30    0.90
  -3  -3  -5   23.11    0.89
   3  -3   5   22.51    0.73
  -3  -1   5   44.54    2.16
   3  -1   5   38.19    0.89
   3  -1  -5   50.06    0.99
   3  -1   5   41.98    0.94
   3  -1   5   41.91    1.56
   3  -1  -5   39.15    0.76
  -3  -1  -5   42.02    1.63
  -3  -1  -5   41.15    1.90
  -3  -1  -5   39.49    1.09
  -3  -1  -5   38.81    1.00
   3  -1   5   47.53    1.94
   3  -1   5   36.28    0.86
  -3  -1  -5   39.28    1.84
   3  -1   5   39.80    0.86
   3  -1  -5   39.50    0.83
   3  -1   5   42.17    0.89
   3  -1  -5   43.29    0.95
  -3  -1  -5   40.44    1.07
   3  -1   5   39.44    0.80
  -3   1  -5   41.94    1.14
  -3   1  -5   34.51    0.91
   3   1  -5   44.91    1.03
   3   1  -5   34.55    0.68
  -3   1   5   39.33    1.94
   3   1  -5   50.24    0.98
   3   1   5   40.09    1.43
  -3   1  -5   35.31    1.47
  -3   1  -5   38.26    1.05
   3   1   5   36.41    0.78
   3   1   5   44.95    1.80
   3   1   5   37.58    0.82
  -3   1  -5   38.59    1.78
  -3   1  -5   34.39    0.87
   3   1  -5   40.98    0.79
   3   1  -5   43.14    0.84
   3   1  -5   37.01    0.86
   3   1   5   38.00    0.82
   3   1   5   37.30    0.81
  -3   3  -5   20.68    0.76
   3   3  -5   25.02    0.76
  -3   3   5   20.54    0.72
   3   3  -5   24.12    0.64
  -3   3   5   16.63    1.19
   3   3   5   20.89    1.08
   3   3  -5   19.46    0.55
  -3   3  -5   19.91    0.71
   3   3   5   20.94    0.62
   3   3  -5   20.34    0.53
   3   3  -5   18.44    0.56
  -3   3   5   19.75    0.72
   3   3  -5   22.42    0.71
   3   3  -5   20.14    0.67
   3   3   5   21.00    0.63
  -3   5   5    9.17    0.60
   3   5   5    9.50    0.42
  -3   5  -5    9.86    0.54
  -3   5   5    8.69    0.50
  -3   5   5    8.95    1.01
   3   5   5    9.10    0.43
  -3   5  -5    8.88    0.45
   3   5  -5    9.34    0.47
  -3   5   5    9.62    0.59
   3   5  -5    9.62    0.44
   3   5   5    7.36    0.72
   3   5   5    7.86    0.40
  -3   5   5   10.56    0.53
   3   5  -5   10.04    0.44
  -3   5  -5    8.41    0.45
   3   5  -5   10.23    0.49
   3   5  -5    9.19    0.42
   3   5  -5    8.70    0.44
  -3   7   5    4.05    0.36
   3   7   5    4.38    0.30
  -3   7  -5    4.55    0.33
  -3   7   5    3.71    0.32
  -3   7  -5    4.06    0.29
   3   7   5    3.80    0.28
   3   7   5    3.48    0.26
   3   7  -5    4.02    0.28
  -3   7  -5    3.68    0.29
   3   7  -5    3.92    0.27
   3   9   5    1.54    0.11
   3  -8   6    1.05    0.20
   3  -8   6    1.34    0.20
   3  -8  -6    1.53    0.19
   3  -8   6    1.84    0.22
  -3  -8  -6    1.78    0.23
  -3  -8  -6    1.77    0.22
   3  -6  -6    4.22    0.32
   3  -6   6    4.75    0.39
  -3  -6  -6    5.80    0.45
  -3  -6  -6    5.48    0.46
   3  -6   6    5.31    0.43
  -3  -6  -6    5.60    0.48
   3  -6  -6    4.22    0.37
  -3  -6  -6    5.93    0.48
   3  -6   6    4.30    0.36
   3  -4  -6    9.10    0.43
   3  -4  -6    9.92    0.48
   3  -4   6    8.94    0.49
  -3  -4  -6    9.49    0.55
  -3  -4  -6   10.58    0.64
  -3  -4  -6   10.62    0.62
  -3  -4  -6   11.70    0.67
   3  -4   6    9.38    0.54
   3  -4  -6    9.86    0.55
  -3  -4  -6   11.44    0.67
  -3  -4  -6   10.81    0.65
  -3  -4  -6    9.64    0.61
   3  -4   6    8.74    0.48
  -3  -2   6   13.80    1.48
   3  -2  -6   16.68    0.60
  -3  -2   6   13.01    1.40
   3  -2   6   13.37    1.02
   3  -2  -6   12.67    0.49
  -3  -2  -6   13.66    1.04
  -3  -2  -6   13.61    0.69
  -3  -2  -6   15.13    0.70
  -3  -2  -6   13.83    0.62
   3  -2  -6   13.92    0.54
   3  -2   6   12.59    0.56
  -3  -2  -6   13.66    1.14
   3  -2   6   14.01    0.59
   3  -2  -6   14.05    0.61
  -3  -2  -6   14.00    0.67
  -3   0   6   15.66    1.44
   3   0  -6   17.21    0.61
   3   0   6   14.89    0.99
  -3   0   6   17.90    1.47
   3   0  -6   12.33    0.42
  -3   0  -6   14.75    0.69
  -3   0  -6   13.60    0.57
   3   0   6   16.83    1.24
   3   0   6   14.07    0.57
   3   0  -6   17.00    0.58
   3   0   6   12.79    0.45
   3   0  -6   15.98    0.54
   3   0   6   15.43    0.58
   3   0   6   15.07    0.55
   3   0  -6   14.22    0.55
  -3   0  -6   12.94    0.59
  -3   0  -6   13.42    0.61
   3   0   6   13.21    0.52
  -3   2  -6   12.21    0.59
  -3   2   6   12.46    0.61
   3   2  -6   15.63    0.57
   3   2   6   13.72    0.55
  -3   2   6   15.16    1.31
   3   2   6   12.41    0.88
  -3   2  -6   13.02    0.62
   3   2   6   13.62    0.54
   3   2  -6   13.01    0.48
   3   2  -6   10.87    0.42
   3   2  -6   13.28    0.49
   3   2   6   11.28    0.42
   3   2  -6   11.61    0.51
  -3   2  -6   13.90    1.08
   3   2  -6   12.62    0.49
   3   2   6   11.70    0.47
   3   2   6   11.99    0.49
  -3   4  -6    9.43    0.53
  -3   4   6    8.87    0.52
   3   4   6    9.33    0.46
  -3   4  -6    8.15    0.43
   3   4   6    8.50    0.43
   3   4  -6    8.62    0.40
   3   4  -6    8.91    0.42
  -3   4   6   10.05    0.55
   3   4  -6    8.89    0.43
   3   4  -6    8.34    0.44
   3   4  -6    8.18    0.35
   3   4   6    8.83    0.40
  -3   6   6    3.67    0.37
   3   6  -6    4.15    0.30
  -3   6   6    4.12    0.35
   3   6   6    4.07    0.30
  -3   6  -6    3.97    0.29
   3   6   6    3.65    0.29
   3   6  -6    4.47    0.28
  -3   6   6    4.66    0.36
   3   6  -6    4.14    0.29
   3   6  -6    4.34    0.27
  -3   8   6    1.36    0.17
   3   8  -6    1.37    0.13
   3  -7   7    1.33    0.21
  -3  -7  -7    1.38    0.20
   3  -7  -7    0.82    0.16
  -3  -7  -7    1.71    0.23
   3  -7   7    1.66    0.21
  -3  -7  -7    1.63    0.21
   3  -5  -7    2.50    0.26
  -3  -5  -7    2.72    0.30
  -3  -5  -7    2.96    0.34
   3  -5  -7    1.97    0.22
   3  -5   7    2.30    0.29
   3  -5  -7    2.69    0.31
   3  -5   7    2.77    0.32
  -3  -5  -7    3.30    0.36
   3  -3   7    5.03    0.42
   3  -3  -7    4.91    0.33
  -3  -3  -7    5.43    0.45
  -3  -3  -7    5.92    0.46
  -3  -3  -7    5.97    0.43
   3  -3  -7    4.98    0.34
   3  -3  -7    3.89    0.33
   3  -3   7    4.89    0.39
  -3  -3  -7    5.61    0.44
   3  -3   7    5.04    0.39
   3  -3  -7    5.48    0.40
  -3  -3  -7    5.54    0.44
  -3  -1  -7    8.39    0.45
   3  -1   7   10.53    0.54
   3  -1   7   10.22    0.55
   3  -1  -7    7.99    0.36
  -3  -1  -7    9.90    0.58
  -3  -1  -7   10.25    0.53
  -3  -1  -7    9.18    0.44
   3  -1   7    9.94    0.52
   3  -1  -7    9.11    0.44
  -3  -1  -7    9.70    0.54
   3  -1   7    8.32    0.40
   3  -1  -7   11.09    0.48
   3  -1   7    9.57    0.51
   3  -1  -7   12.03    0.51
   3  -1   7   10.44    0.49
   3  -1  -7    9.56    0.48
  -3  -1  -7    9.47    0.53
  -3  -1  -7    9.40    0.51
  -3   1   7    9.23    0.57
  -3   1  -7    8.96    0.47
   3   1   7   10.69    0.52
  -3   1  -7    9.84    0.56
   3   1   7   10.41    0.50
   3   1  -7    9.33    0.43
   3   1  -7   11.32    0.47
   3   1   7    8.99    0.40
   3   1   7    9.73    0.44
  -3   1  -7    8.61    0.45
  -3   3  -7    5.05    0.39
  -3   3   7    5.06    0.42
   3   3   7    5.55    0.37
  -3   3  -7    4.95    0.37
   3   3   7    5.34    0.36
   3   3  -7    4.73    0.30
   3   3  -7    4.27    0.27
  -3   3   7    5.45    0.46
   3   3  -7    4.62    0.31
  -3   5   7    2.62    0.34
  -3   5  -7    2.75    0.28
  -3   5   7    2.38    0.29
   3   5   7    2.60    0.25
  -3   5  -7    2.67    0.25
   3   5  -7    2.79    0.23
  -3   5   7    3.17    0.33
   3   5  -7    2.46    0.21
   3   5  -7    2.52    0.23
   3   7   7    1.42    0.15
  -3   7  -7    1.39    0.16
  -3   7   7    1.11    0.17
   3   7   7    0.98    0.13
   3   7  -7    1.07    0.12
  -3   7  -7    1.08    0.15
   3  -6   8    0.78    0.17
   3  -6  -8    0.77    0.13
   3  -6  -8    0.70    0.14
   3  -6   8    0.85    0.16
  -3  -6  -8    1.00    0.17
   3  -4   8    2.20    0.28
   3  -4   8    2.04    0.28
   3  -4   8    1.84    0.27
   3  -4  -8    1.47    0.18
   3  -4   8    2.30    0.27
   3  -4  -8    2.37    0.23
  -3  -4  -8    2.36    0.27
   3  -4   8    2.35    0.25
   3  -4  -8    2.13    0.24
  -3  -4  -8    2.39    0.28
   3  -2   8    3.09    0.32
   3  -2   8    2.90    0.32
   3  -2  -8    3.69    0.29
   3  -2   8    3.06    0.32
   3  -2  -8    3.25    0.27
   3  -2  -8    3.50    0.28
   3  -2   8    2.91    0.31
   3  -2  -8    2.77    0.27
   3  -2   8    2.82    0.27
  -3  -2  -8    2.92    0.29
   3   0  -8    3.47    0.30
  -3   0   8    2.52    0.36
   3   0   8    3.34    0.32
  -3   0  -8    3.03    0.34
   3   0   8    3.20    0.32
   3   0  -8    3.72    0.28
   3   0   8    2.86    0.26
  -3   0  -8    2.70    0.28
  -3   2   8    3.35    0.36
  -3   2  -8    3.32    0.29
   3   2   8    3.13    0.29
   3   2  -8    3.29    0.26
   3   2   8    3.51    0.30
  -3   2   8    3.77    0.42
  -3   4   8    2.25    0.27
  -3   4  -8    2.43    0.25
   3   4   8    2.12    0.22
  -3   4  -8    2.43    0.23
  -3   4   8    3.04    0.32
  -3   4  -8    1.95    0.25
   3   4  -8    2.21    0.19
   3   6   8    0.75    0.11
  -3   6  -8    0.91    0.13
  -3   6   8    0.53    0.13
  -3   6  -8    0.88    0.11
   3   6   8    0.61    0.11
   3   6   8    0.63    0.11
  -3   6  -8    0.79    0.14
   3  -5  -9    0.57    0.09
   3  -3   9    0.92    0.19
   3  -3   9    0.73    0.18
   3  -3  -9    0.71    0.13
  -3  -3  -9    0.85    0.17
   3  -3   9    0.72    0.18
   3  -3  -9    0.83    0.14
   3  -3  -9    1.04    0.15
   3  -3   9    1.06    0.19
   3  -3   9    0.87    0.14
   3  -1   9    1.01    0.20
  -3  -1  -9    1.11    0.22
   3  -1   9    1.22    0.21
   3  -1  -9    1.28    0.18
   3  -1  -9    1.09    0.17
   3  -1  -9    1.15    0.16
  -3   1   9    0.90    0.22
   3   1   9    1.12    0.19
  -3   1  -9    1.06    0.21
  -3   1   9    1.68    0.31
  -3   3   9    0.96    0.19
   3   3   9    0.81    0.15
  -3   3  -9    0.91    0.15
  -3   3  -9    0.82    0.15
   3   3  -9    0.76    0.11
  -3   3   9    1.15    0.23
   3   3  -9    0.81    0.13
   3   5   9    0.24    0.08
   3  -2  10    0.30    0.10
  -3   0  10    0.34    0.18
   3   0  10    0.34    0.11
   3   0 -10    0.19    0.09
  -3   0 -10    0.25    0.12
   3   0 -10    0.15    0.07
  -3   2  10    0.48    0.15
  -3   2 -10    0.29    0.08
   3   2 -10    0.26    0.07
   4  -8   0    9.10    0.42
   4  -8   0   10.35    0.50
   4  -8   0    9.87    0.47
   4  -6   0   19.13    0.72
   4  -6   0   16.29    0.63
   4  -6   0   15.72    0.59
  -4  -6   0   13.68    1.51
   4  -6   0   19.03    0.70
   4  -6   0   14.86    0.61
   4  -4   0   18.41    0.62
   4  -4   0   21.00    0.66
   4  -4   0   19.29    0.59
   4  -4   0   18.96    0.57
  -4  -4   0   21.38    1.80
  -4  -4   0   24.00    1.41
  -4  -4   0   21.61    1.80
   4  -4   0   20.14    0.64
   4  -4   0   21.08    0.64
   4  -2   0   38.95    0.80
   4  -2   0   37.24    0.68
  -4  -2   0   26.43    1.30
   4  -2   0   37.34    0.72
   4  -2   0   24.16    1.02
  -4  -2   0   35.53    1.65
  -4  -2   0   44.17    2.11
   4  -2   0   39.46    0.74
   4   0   0   51.81    0.86
  -4   0   0   50.40    1.85
  -4   2   0   39.59    0.93
  -4   2   0   37.72    1.41
   4   2   0   34.05    1.15
  -4   2   0   34.50    1.50
  -4   2   0   37.68    1.65
  -4   2   0   39.72    1.00
   4   2   0   33.12    1.09
   4   2   0   33.21    0.60
   4   2   0   36.98    0.68
  -4   4   0   21.48    0.82
   4   4   0   19.34    0.58
  -4   4   0   20.98    1.25
   4   4   0   20.11    0.88
   4   4   0   17.12    0.93
   4   4   0   18.90    0.47
  -4   4   0   22.14    0.85
   4   4   0   21.06    0.60
   4   4   0   20.88    0.55
  -4   6   0   10.70    0.53
  -4   6   0   13.89    0.66
  -4   6   0   12.50    0.70
   4   6   0   11.97    0.43
  -4   6   0   13.05    0.67
   4   6   0   14.25    0.54
   4   6   0   13.14    0.52
  -4   8   0    6.16    0.40
   4   8   0    6.80    0.33
   4  -9  -1    3.84    0.24
  -4  -9  -1    3.77    0.38
   4  -9  -1    4.85    0.27
   4  -9   1    4.64    0.31
   4  -7  -1   10.91    0.53
   4  -7  -1   10.39    0.52
   4  -7   1   10.78    0.52
   4  -7  -1   10.23    0.51
   4  -7  -1    9.40    0.47
   4  -7   1   11.72    0.57
   4  -5  -1   15.04    0.58
   4  -5  -1   15.27    0.62
   4  -5   1   14.82    0.57
   4  -5  -1   16.07    0.58
   4  -5   1   15.08    0.59
  -4  -5  -1   16.69    1.77
  -4  -5  -1   20.39    1.51
  -4  -5   1   10.36    1.28
   4  -5   1   12.83    0.50
   4  -5  -1   15.74    0.59
   4  -5  -1   14.81    0.55
   4  -5   1   15.07    0.62
   4  -3  -1   28.84    0.74
   4  -3   1   27.00    0.69
   4  -3  -1   28.22    0.68
   4  -3   1   28.52    0.69
  -4  -3   1   16.86    1.62
  -4  -3  -1   33.02    2.09
   4  -3   1   26.09    0.64
  -4  -3  -1   23.94    1.39
   4  -3  -1   21.88    1.02
   4  -3   1   20.28    0.99
  -4  -3   1   28.79    1.58
  -4  -3   1   28.03    1.79
  -4  -3  -1   29.03    1.96
   4  -3  -1   29.95    0.61
   4  -3   1   28.23    0.59
   4  -3   1   28.76    0.64
   4  -3  -1   23.31    0.60
   4  -3   1   27.67    0.71
   4  -3   1   28.95    0.72
   4  -3  -1   27.27    0.63
   4  -1   1   37.65    0.75
  -4  -1  -1   23.92    1.27
   4  -1  -1   36.09    0.69
   4  -1   1   35.24    0.68
   4  -1  -1   31.15    1.11
  -4  -1   1   38.90    1.74
   4  -1   1   27.14    1.08
  -4  -1  -1   34.34    1.59
  -4  -1   1   40.28    1.86
   4  -1   1   36.06    0.71
   4   1  -1   36.24    1.07
   4   1  -1   36.68    0.72
  -4   1   1   40.34    1.70
   4   1   1   34.52    1.04
  -4   1   1   39.81    1.72
  -4   1  -1   42.67    1.86
  -4   1  -1   40.57    0.99
   4   1   1   40.25    0.67
   4   1   1   36.17    0.62
   4   1   1   39.90    0.74
   4   1   1   35.67    0.68
  -4   3   1   31.20    0.93
  -4   3  -1   30.92    0.93
   4   3   1   27.92    0.65
   4   3   1   26.53    0.64
  -4   3  -1   29.93    0.94
  -4   3   1   28.51    1.41
  -4   3  -1   28.13    1.28
   4   3   1   29.12    0.63
   4   3  -1   28.31    1.05
   4   3   1   26.40    1.01
  -4   3   1   25.54    1.32
  -4   3   1   26.28    1.32
   4   3   1   26.61    0.55
  -4   3   1   31.26    0.97
  -4   3  -1   30.46    0.91
   4   3   1   24.57    1.05
   4   3  -1   26.29    1.10
   4   3  -1   29.85    0.55
   4   3  -1   27.86    0.66
   4   3  -1   28.89    0.71
   4   3   1   28.07    0.53
   4   3  -1   26.72    0.57
   4   3  -1   28.43    0.57
   4   3  -1   26.84    0.66
  -4   5   1   14.85    0.71
  -4   5  -1   13.48    0.65
   4   5   1   13.72    0.52
  -4   5  -1   14.95    0.70
  -4   5  -1   12.83    0.63
  -4   5  -1   13.53    0.70
  -4   5   1   13.48    1.11
   4   5   1   12.88    0.45
  -4   5  -1   12.76    0.57
   4   5  -1   12.85    0.47
  -4   5   1   14.05    0.71
   4   5   1   10.95    0.81
  -4   5  -1   15.45    0.74
   4   5  -1   13.00    0.88
   4   5   1   14.35    0.51
   4   5  -1   14.58    0.54
   4   5  -1   14.39    0.51
   4   5   1   13.80    0.49
   4   5  -1   14.43    0.53
   4   7   1    8.20    0.40
  -4   7  -1    7.24    0.45
  -4   7  -1    6.71    0.49
  -4   7   1    5.44    0.37
   4   7   1   10.61    0.43
  -4   7  -1    7.17    0.48
   4   7  -1    9.25    0.36
   4   7   1    7.48    0.38
   4   7  -1    7.74    0.40
  -4   9   1    2.59    0.23
   4   9   1    3.23    0.18
   4   9  -1    2.96    0.19
   4  -8  -2    5.44    0.37
   4  -8   2    5.70    0.39
   4  -6  -2    9.67    0.46
   4  -6   2   14.35    0.64
   4  -6  -2   12.32    0.58
   4  -6  -2   11.49    0.51
   4  -6   2   14.08    0.62
   4  -6   2   11.77    0.52
   4  -6  -2    9.89    0.47
   4  -6   2   13.69    0.63
   4  -4  -2   20.63    0.68
   4  -4   2   19.01    0.60
   4  -4  -2   22.55    0.67
   4  -4   2   20.87    0.68
   4  -4   2   21.00    0.60
  -4  -4  -2   24.46    1.61
  -4  -4   2   25.36    1.86
   4  -4   2   19.71    0.63
   4  -4  -2   19.24    0.57
   4  -4   2   24.04    0.74
  -4  -2  -2   29.46    0.91
   4  -2   2   26.84    0.65
   4  -2  -2   22.63    0.74
   4  -2  -2   28.89    0.69
   4  -2   2   30.51    0.71
  -4  -2  -2   35.75    2.12
  -4  -2  -2   25.92    1.46
   4  -2  -2   27.73    0.65
   4  -2   2   25.74    0.59
   4  -2  -2   24.83    1.05
  -4  -2   2   29.39    1.64
   4  -2   2   23.05    1.10
  -4  -2  -2   30.62    1.71
   4  -2   2   30.10    0.67
   4  -2   2   30.11    0.73
  -4   0  -2   36.78    0.89
  -4   0  -2   41.83    1.07
  -4   0   2   37.90    1.58
   4   0  -2   35.70    0.72
   4   0  -2   32.84    0.66
   4   0  -2   35.71    1.23
  -4   0   2   38.36    1.82
   4   0   2   29.97    1.22
  -4   0  -2   45.58    2.20
   4   0   2   32.09    0.94
   4   0   2   38.47    0.71
   4   0   2   34.15    0.60
  -4   2   2   32.04    0.93
  -4   2  -2   30.61    0.96
  -4   2  -2   30.75    0.90
  -4   2  -2   30.16    0.86
   4   2  -2   22.97    0.66
   4   2   2   27.70    0.57
   4   2  -2   25.97    0.75
   4   2  -2   29.89    1.10
  -4   2   2   28.16    1.48
   4   2   2   29.71    1.14
  -4   2  -2   30.72    1.58
  -4   2  -2   29.30    0.88
   4   2   2   23.42    0.95
  -4   2  -2   30.89    0.92
   4   2  -2   25.09    1.00
   4   2  -2   27.47    0.67
   4   2   2   28.13    0.62
   4   2  -2   32.73    0.60
   4   2   2   29.08    0.69
   4   2  -2   27.05    0.66
  -4   4   2   18.97    0.81
  -4   4  -2   18.66    0.78
  -4   4  -2   20.21    0.80
   4   4   2   17.47    0.57
  -4   4  -2   18.37    0.77
  -4   4  -2   19.72    0.80
   4   4  -2   27.35    0.76
  -4   4   2   18.77    1.29
   4   4   2   17.62    0.51
   4   4  -2   28.21    0.70
   4   4  -2   24.79    1.00
  -4   4  -2   17.56    0.66
   4   4   2   19.58    0.88
  -4   4   2   15.69    1.07
  -4   4  -2   17.08    1.12
   4   4   2   15.79    0.45
   4   4   2   18.20    0.53
  -4   4  -2   18.89    0.75
  -4   4   2   20.46    0.86
  -4   4  -2   18.28    0.72
   4   4   2   16.46    0.95
  -4   4  -2   20.27    0.82
   4   4  -2   19.13    1.00
   4   4  -2   21.17    0.64
   4   4  -2   20.65    0.65
   4   4  -2   18.32    0.53
   4   4   2   18.17    0.58
   4   4  -2   19.70    0.62
  -4   6   2   10.65    0.57
   4   6   2    9.95    0.45
  -4   6  -2    8.82    0.49
  -4   6  -2   10.79    0.59
  -4   6  -2    8.49    0.56
   4   6  -2   14.06    0.53
   4   6   2    9.32    0.41
  -4   6  -2    9.66    0.58
  -4   6   2   10.15    0.62
   4   6  -2   13.11    0.48
  -4   6   2   10.50    0.59
   4   6   2    9.26    0.42
   4   6  -2   11.60    0.50
   4   6  -2   11.58    0.46
   4   6  -2   11.98    0.49
   4   6   2   11.66    0.46
  -4   8   2    3.70    0.34
  -4   8   2    3.42    0.26
  -4   8  -2    4.14    0.33
   4   8  -2    4.15    0.26
  -4   8  -2    3.85    0.32
   4   8  -2    4.52    0.27
   4   8   2    4.18    0.26
   4  -9  -3    1.78    0.18
   4  -9   3    2.13    0.21
  -4  -9  -3    1.83    0.26
   4  -9  -3    2.12    0.18
   4  -9   3    1.82    0.19
   4  -9   3    2.06    0.22
   4  -7  -3    5.51    0.40
   4  -7  -3    4.62    0.35
   4  -7   3    6.07    0.45
  -4  -7  -3    4.73    0.46
  -4  -7  -3    6.02    0.54
  -4  -7  -3    5.83    0.48
   4  -7   3    5.81    0.45
   4  -5  -3   14.88    0.59
  -4  -5  -3   15.49    1.37
   4  -5   3   17.60    0.65
  -4  -5  -3   17.41    0.84
  -4  -5  -3   15.84    0.83
   4  -5   3   17.85    0.70
   4  -3  -3   24.06    0.70
   4  -3  -3    9.11    0.51
   4  -3  -3   23.92    0.69
  -4  -3  -3   29.70    1.98
   4  -3  -3   16.83    0.97
   4  -3  -3   24.68    0.66
  -4  -3  -3   23.16    1.48
  -4  -3  -3   23.41    0.93
  -4  -3   3   28.62    1.80
   4  -3   3   16.99    1.04
  -4  -3  -3   23.02    1.57
   4  -3   3   23.99    0.70
   4  -3  -3   23.37    0.77
   4  -3   3   22.93    0.72
  -4  -1  -3   19.89    0.77
  -4  -1  -3   19.60    0.78
   4  -1  -3   15.89    0.56
  -4  -1   3   18.76    1.28
   4  -1  -3   17.81    0.54
   4  -1   3   18.23    0.53
   4  -1   3   18.48    0.53
   4  -1  -3   17.03    0.64
   4  -1  -3   17.70    0.55
  -4  -1  -3   15.21    1.14
   4  -1  -3   20.20    1.02
   4  -1  -3   17.04    0.50
  -4  -1  -3   18.72    1.35
  -4  -1  -3   17.78    0.71
   4  -1  -3   17.09    0.47
   4  -1   3   19.23    0.57
   4  -1   3   17.34    0.56
  -4   1  -3   22.19    0.83
   4   1   3   19.68    0.56
  -4   1  -3   19.75    0.71
  -4   1  -3   21.69    0.84
   4   1  -3   18.85    0.62
  -4   1   3   20.26    1.37
   4   1  -3   17.50    0.51
   4   1   3   19.22    0.52
   4   1  -3   28.05    0.79
   4   1  -3   23.82    1.09
  -4   1  -3   20.38    1.35
  -4   1  -3   20.40    0.76
   4   1   3   15.87    0.80
  -4   1  -3   21.21    0.74
   4   1  -3   18.54    0.49
   4   1  -3   16.92    0.55
   4   1  -3   21.96    0.49
   4   1   3   18.47    0.46
   4   1   3   19.53    0.59
  -4   3   3   24.09    0.91
  -4   3  -3   24.18    0.89
  -4   3  -3   23.50    0.84
  -4   3  -3   22.64    0.87
   4   3   3   21.07    0.60
  -4   3  -3   23.00    0.82
   4   3   3   21.69    0.58
   4   3  -3   36.24    0.85
   4   3  -3   28.97    1.16
  -4   3  -3   21.99    0.80
  -4   3   3   20.38    1.33
   4   3   3   22.33    1.08
  -4   3  -3   22.52    1.35
   4   3   3   19.71    0.50
  -4   3  -3   22.91    0.78
  -4   3  -3   23.99    0.85
   4   3  -3    4.75    0.59
   4   3  -3   25.53    0.72
   4   3  -3   24.48    0.72
   4   3  -3   21.84    0.59
   4   3   3   18.21    0.95
   4   3  -3   22.89    0.67
   4   3   3   21.89    0.64
  -4   5   3   13.35    0.72
  -4   5  -3   12.48    0.62
   4   5   3   13.10    0.52
  -4   5  -3   12.08    0.65
   4   5  -3   19.26    0.64
  -4   5   3   13.38    1.17
   4   5   3   12.65    0.47
  -4   5   3   14.14    0.71
   4   5   3   11.84    0.43
   4   5   3   12.08    0.47
  -4   5  -3   13.05    0.64
  -4   5   3   14.35    0.75
   4   5  -3   17.12    0.56
   4   5   3   11.20    0.84
   4   5  -3    2.82    0.48
   4   5   3   11.02    0.43
   4   5  -3   15.54    0.58
   4   5  -3   15.93    0.58
   4   5  -3   16.05    0.52
   4   5  -3   17.24    0.60
   4   5   3   14.31    0.52
   4   7   3    4.72    0.30
  -4   7  -3    5.71    0.39
  -4   7   3    4.07    0.32
   4   7   3    3.69    0.27
   4   7   3    3.89    0.26
  -4   7  -3    5.19    0.40
   4   7  -3    5.36    0.29
   4   7  -3    4.88    0.32
   4   7  -3    4.85    0.29
  -4   9  -3    1.14    0.13
  -4   9  -3    1.61    0.13
   4  -8  -4    1.99    0.22
   4  -8  -4    1.77    0.19
  -4  -8  -4    2.49    0.33
   4  -8  -4    2.05    0.20
  -4  -8  -4    2.14    0.29
  -4  -8  -4    2.27    0.27
   4  -8   4    2.35    0.24
   4  -8   4    2.18    0.26
   4  -6  -4    4.40    0.35
   4  -6   4    5.18    0.43
  -4  -6  -4    5.34    0.51
   4  -6   4    5.32    0.40
  -4  -6  -4    4.63    0.45
  -4  -6  -4    4.82    0.45
  -4  -6  -4    5.56    0.52
   4  -6   4    4.94    0.42
   4  -4  -4   10.61    0.51
   4  -4  -4   10.60    0.51
   4  -4   4   12.08    0.57
  -4  -4  -4   11.46    1.24
  -4  -4  -4   10.46    1.10
  -4  -4  -4    9.44    0.60
  -4  -4   4   11.97    1.41
   4  -4  -4    9.25    0.53
   4  -4   4   12.14    0.56
  -4  -4  -4   11.67    0.71
  -4  -4  -4   12.31    0.72
   4  -4   4   12.75    0.59
  -4  -2   4   17.66    1.40
   4  -2  -4   17.90    0.57
   4  -2   4   17.69    0.60
   4  -2  -4   19.26    0.71
   4  -2   4   18.59    0.61
   4  -2  -4   18.62    0.61
   4  -2   4   19.38    0.65
   4  -2  -4   16.33    0.97
  -4  -2  -4   21.49    1.60
   4  -2  -4   17.64    0.53
  -4  -2  -4   18.23    0.84
  -4  -2  -4   20.01    1.49
  -4  -2  -4   18.23    0.74
   4  -2   4   17.42    0.53
   4  -2   4   19.63    0.64
   4  -2   4   17.60    0.61
  -4   0  -4   24.12    0.90
  -4   0  -4   23.56    0.88
   4   0  -4   18.10    0.64
  -4   0   4   21.89    1.55
   4   0  -4   19.69    0.54
   4   0   4   23.22    0.63
   4   0   4   23.35    0.65
  -4   0  -4   25.67    1.61
   4   0  -4   27.91    1.28
  -4   0  -4   23.59    0.91
   4   0  -4   23.68    0.65
  -4   0  -4   23.26    1.53
  -4   0  -4   23.19    0.84
   4   0  -4   21.63    0.57
   4   0   4   22.22    0.58
   4   0  -4   21.43    0.48
   4   0   4   22.11    0.67
   4   0   4   20.36    0.62
  -4   2  -4   19.33    0.81
  -4   2  -4   17.63    0.71
  -4   2  -4   17.85    0.79
   4   2  -4   22.05    0.72
  -4   2   4   17.11    1.41
   4   2   4   16.85    0.54
  -4   2  -4   16.21    1.26
   4   2  -4   21.25    1.07
  -4   2  -4   17.50    0.76
   4   2   4   16.18    0.48
  -4   2  -4   17.52    1.29
  -4   2  -4   17.31    0.65
   4   2  -4   16.78    0.48
   4   2   4   13.77    0.84
   4   2  -4   18.53    0.63
   4   2   4   16.15    0.54
   4   2  -4   17.31    0.60
   4   2   4   17.24    0.59
  -4   4   4    9.51    0.64
  -4   4  -4   10.07    0.59
  -4   4  -4   10.43    0.59
   4   4   4    8.88    0.43
   4   4  -4   14.43    0.58
  -4   4   4   10.37    1.12
   4   4  -4   12.16    0.45
   4   4   4    9.71    0.43
  -4   4  -4    8.97    0.49
   4   4   4    8.33    0.38
  -4   4  -4    9.39    0.54
   4   4  -4   11.56    0.47
   4   4   4    7.14    0.65
  -4   4   4    9.31    0.48
   4   4  -4   11.48    0.42
   4   4  -4   11.68    0.52
   4   4   4    8.55    0.33
   4   4  -4   11.24    0.45
   4   4  -4   12.32    0.52
   4   4   4   10.22    0.45
   4   6   4    4.30    0.30
   4   6  -4    5.48    0.33
  -4   6   4    3.64    0.32
   4   6   4    3.18    0.26
  -4   6   4    4.94    0.44
   4   6  -4    4.66    0.32
   4   6  -4    4.62    0.31
  -4   6  -4    3.95    0.33
   4   6  -4    4.15    0.27
   4   6   4    4.39    0.29
   4   8   4    1.89    0.16
  -4   8   4    1.85    0.22
  -4   8  -4    1.48    0.17
   4   8  -4    2.00    0.16
   4  -7  -5    1.79    0.22
   4  -7  -5    1.87    0.23
   4  -7   5    2.46    0.28
  -4  -7  -5    2.56    0.33
  -4  -7  -5    2.44    0.32
   4  -7   5    2.43    0.25
  -4  -7  -5    2.37    0.30
   4  -7   5    2.03    0.22
   4  -7   5    2.19    0.27
   4  -5  -5    4.74    0.35
   4  -5   5    5.29    0.39
   4  -5   5    5.54    0.39
   4  -5  -5    5.32    0.38
   4  -5   5    6.04    0.44
   4  -5  -5    4.61    0.30
  -4  -5  -5    5.77    0.51
   4  -5   5    6.51    0.43
   4  -5  -5    4.11    0.37
  -4  -5  -5    6.02    0.51
  -4  -5  -5    5.71    0.50
  -4  -5  -5    6.52    0.55
   4  -5   5    5.37    0.37
   4  -5   5    5.37    0.41
   4  -3  -5    9.50    0.44
   4  -3   5   10.19    0.50
   4  -3   5   10.84    0.52
   4  -3  -5    9.97    0.47
   4  -3   5   12.14    0.55
  -4  -3   5   12.60    1.43
  -4  -3  -5    9.57    1.02
  -4  -3  -5    7.85    0.95
   4  -3  -5    8.97    0.39
  -4  -3   5   10.91    1.37
  -4  -3  -5   10.40    0.63
   4  -3   5   10.02    0.45
   4  -3  -5    9.49    0.53
  -4  -3  -5   10.44    0.67
  -4  -3  -5   11.12    0.68
   4  -3   5   10.36    0.49
   4  -1  -5    8.34    0.43
  -4  -1   5    8.70    1.21
   4  -1  -5    7.33    0.36
   4  -1   5    9.02    0.46
   4  -1   5    9.50    0.47
   4  -1  -5    8.87    0.43
  -4  -1  -5    9.93    1.00
  -4  -1  -5    9.49    1.05
  -4  -1  -5    9.21    0.62
  -4  -1  -5    8.66    0.55
   4  -1   5    8.41    0.40
  -4  -1  -5    9.22    1.07
   4  -1  -5    8.48    0.41
   4  -1   5    8.75    0.42
   4  -1   5    9.92    0.48
   4  -1   5    9.23    0.46
  -4   1  -5    9.95    0.62
  -4   1  -5    8.61    0.49
   4   1  -5   12.07    0.56
  -4   1   5    7.91    1.11
   4   1   5    8.76    0.43
  -4   1  -5    7.74    0.87
  -4   1  -5    9.20    0.58
  -4   1  -5    7.20    0.42
   4   1   5    8.16    0.38
  -4   1  -5    8.95    1.00
   4   1  -5    9.56    0.43
   4   1  -5    9.66    0.42
  -4   1  -5    7.85    0.48
   4   1   5    9.14    0.43
   4   1   5    6.27    0.60
   4   1   5    8.80    0.44
   4   1  -5   10.51    0.46
  -4   3  -5    9.25    0.54
   4   3  -5   13.17    0.50
   4   3   5    9.32    0.44
  -4   3  -5    8.41    0.51
   4   3   5    8.22    0.38
   4   3  -5   11.20    0.45
   4   3   5    7.18    0.67
  -4   3   5    9.39    0.51
   4   3  -5   10.98    0.51
   4   3  -5   10.88    0.46
   4   3  -5   11.42    0.51
   4   3   5    8.27    0.43
  -4   5   5    5.53    0.50
   4   5   5    4.66    0.31
  -4   5  -5    5.70    0.42
   4   5   5    4.86    0.32
   4   5   5    3.81    0.27
   4   5   5    3.86    0.29
  -4   5   5    5.69    0.49
   4   5  -5    6.12    0.34
  -4   5   5    5.79    0.45
   4   5  -5    5.40    0.29
  -4   5   5    5.15    0.37
   4   5  -5    5.66    0.36
   4   5  -5    5.83    0.36
   4   5  -5    5.49    0.36
   4   5   5    5.35    0.32
   4   7   5    2.08    0.18
  -4   7  -5    2.06    0.22
   4   7  -5    1.84    0.17
  -4   7  -5    1.40    0.16
   4  -6   6    1.47    0.22
   4  -6  -6    1.38    0.21
  -4  -6  -6    1.79    0.28
  -4  -6  -6    1.83    0.29
  -4  -6  -6    1.97    0.29
   4  -4   6    2.71    0.31
   4  -4   6    2.74    0.31
   4  -4  -6    2.68    0.28
  -4  -4  -6    2.26    0.30
  -4  -4  -6    2.95    0.37
  -4  -4  -6    2.98    0.36
  -4  -4  -6    3.01    0.38
   4  -4   6    3.24    0.33
   4  -4  -6    2.55    0.31
  -4  -4  -6    3.20    0.38
  -4  -4  -6    2.96    0.37
  -4  -4  -6    3.08    0.38
   4  -4   6    2.58    0.27
   4  -2  -6    7.24    0.42
   4  -2   6    7.35    0.44
   4  -2   6    7.30    0.44
   4  -2  -6    6.42    0.37
  -4  -2  -6    6.82    0.52
  -4  -2  -6    7.35    0.51
  -4  -2  -6    6.21    0.44
   4  -2   6    6.33    0.37
   4  -2  -6    5.62    0.36
   4  -2  -6    7.15    0.38
   4  -2   6    6.98    0.39
   4  -2   6    7.67    0.44
   4  -2  -6    6.71    0.44
  -4  -2  -6    6.35    0.50
   4  -2   6    7.18    0.42
   4  -2   6    7.08    0.39
   4   0   6   10.33    0.48
   4   0   6    9.49    0.45
  -4   0  -6    9.37    0.60
  -4   0  -6    8.79    0.49
   4   0   6    9.46    0.43
   4   0  -6    9.51    0.44
   4   0  -6   10.33    0.44
   4   0  -6   11.16    0.49
   4   0   6   10.13    0.46
  -4   0  -6    9.35    0.53
  -4   0  -6    8.38    0.53
   4   0   6    9.26    0.45
  -4   2  -6    5.47    0.40
   4   2  -6    9.13    0.44
   4   2   6    6.19    0.38
  -4   2  -6    6.14    0.45
   4   2   6    5.60    0.33
   4   2  -6    6.90    0.33
   4   2  -6    8.25    0.39
   4   2  -6    6.84    0.34
  -4   2   6    5.37    0.45
   4   2   6    5.81    0.34
   4   2   6    5.41    0.35
  -4   4   6    2.97    0.40
   4   4   6    2.32    0.23
  -4   4  -6    2.55    0.30
   4   4   6    2.59    0.26
   4   4   6    2.11    0.22
   4   4  -6    2.83    0.23
  -4   4   6    2.57    0.31
   4   4  -6    2.73    0.23
   4   4   6    2.63    0.24
  -4   6   6    1.66    0.26
   4   6   6    1.39    0.16
  -4   6  -6    1.45    0.20
   4  -5   7    1.16    0.20
   4  -5   7    1.12    0.19
   4  -5  -7    1.14    0.18
  -4  -5  -7    1.48    0.23
   4  -5  -7    1.39    0.17
  -4  -5  -7    1.66    0.26
   4  -5   7    1.41    0.20
  -4  -5  -7    1.33    0.23
   4  -5   7    1.10    0.16
   4  -3   7    2.68    0.28
   4  -3   7    2.93    0.30
   4  -3  -7    2.07    0.23
  -4  -3  -7    2.29    0.29
  -4  -3  -7    2.55    0.31
  -4  -3  -7    2.34    0.27
   4  -3  -7    2.74    0.24
   4  -3   7    2.55    0.25
  -4  -3  -7    2.67    0.31
   4  -3   7    3.12    0.29
  -4  -3  -7    2.58    0.32
   4  -3   7    2.55    0.24
   4  -1   7    3.66    0.32
   4  -1  -7    3.73    0.29
  -4  -1  -7    3.32    0.37
  -4  -1  -7    3.26    0.31
   4  -1   7    3.28    0.28
   4  -1  -7    3.65    0.28
   4  -1   7    3.55    0.29
   4  -1   7    3.82    0.30
  -4  -1  -7    3.05    0.32
  -4  -1  -7    3.23    0.34
  -4  -1  -7    3.39    0.33
   4  -1   7    2.90    0.26
  -4   1  -7    2.90    0.33
   4   1   7    3.22    0.27
   4   1  -7    3.89    0.27
  -4   1   7    3.21    0.39
   4   1   7    3.00    0.26
   4   1   7    2.99    0.26
  -4   3  -7    2.43    0.26
  -4   3  -7    2.26    0.25
   4   3   7    2.06    0.21
   4   3  -7    2.22    0.19
  -4   3   7    2.67    0.32
   4   3  -7    2.84    0.23
   4   3  -7    2.42    0.22
   4   3   7    2.46    0.23
   4   5   7    0.98    0.13
  -4   5  -7    1.42    0.19
   4   5   7    0.95    0.14
   4   5  -7    1.48    0.14
  -4   5   7    1.03    0.20
   4   5  -7    1.41    0.14
   4  -4   8    0.63    0.16
   4  -4   8    0.64    0.15
   4  -4  -8    0.22    0.11
   4  -4  -8    0.67    0.13
   4  -4   8    0.72    0.15
  -4  -4  -8    0.57    0.15
   4  -2  -8    0.83    0.16
   4  -2   8    1.04    0.18
   4  -2   8    1.06    0.18
  -4  -2  -8    1.19    0.21
  -4   0  -8    1.68    0.25
   4   0   8    1.56    0.19
   4   0  -8    1.86    0.19
  -4   0   8    1.88    0.33
   4   0   8    1.63    0.19
   4   0  -8    1.88    0.21
   4   2   8    0.87    0.15
  -4   2   8    1.38    0.27
  -4   2  -8    0.84    0.17
   4   2  -8    1.14    0.15
   4   2   8    0.98    0.15
  -4   4  -8    0.74    0.13
   4   4   8    0.52    0.12
   4   4   8    0.51    0.11
   4   4  -8    0.63    0.10
  -4   4   8    0.81    0.18
  -4   4  -8    0.51    0.14
   4   4  -8    0.60    0.10
   4  -1   9    0.50    0.13
  -4  -1  -9    0.44    0.15
   4  -1  -9    0.61    0.11
   4   1   9    0.38    0.12
  -4   1  -9    0.41    0.14
  -4   1   9    0.76    0.19
   4   1  -9    0.59    0.10
  -4   3   9    0.34    0.14
   4   3   9    0.34    0.09
   4   3  -9    0.39    0.07
   4   3  -9    0.35    0.07
   5  -8   0    2.57    0.19
   5  -6   0    3.63    0.32
   5  -6   0    3.84    0.30
   5  -6   0    3.72    0.30
   5  -4   0    6.53    0.41
   5  -4   0    6.29    0.38
  -5  -4   0    5.67    1.20
   5  -4   0    6.38    0.38
   5  -2   0   11.08    0.50
  -5  -2   0    0.90    0.64
   5  -2   0   10.63    0.46
  -5  -2   0   13.14    1.49
   5  -2   0    1.91    0.47
   5  -2   0    9.00    0.39
   5  -2   0    9.73    0.43
   5   0   0   12.73    0.51
   5   0   0    3.80    0.51
  -5   0   0   12.80    1.21
  -5   0   0   16.48    1.49
  -5   0   0   14.35    0.71
   5   0   0   11.17    0.42
   5   0   0   11.48    0.42
   5   0   0   12.50    0.44
   5   0   0   12.14    0.44
  -5   2   0   13.90    0.73
   5   2   0    2.53    0.30
   5   2   0    5.96    0.61
  -5   2   0   13.14    1.26
  -5   2   0   13.35    0.68
  -5   2   0   12.27    0.71
   5   2   0    9.66    0.37
   5   2   0    9.39    0.39
   5   2   0   11.83    0.40
   5   2   0   10.49    0.41
  -5   4   0    8.42    0.60
  -5   4   0    7.14    0.55
  -5   4   0    7.26    0.54
  -5   4   0    7.46    0.55
  -5   4   0    7.40    0.52
  -5   4   0    8.37    0.60
   5   4   0    6.98    0.33
   5   4   0    6.22    0.35
  -5   6   0    5.15    0.42
  -5   6   0    3.76    0.39
   5   6   0    2.96    0.28
  -5   6   0    4.60    0.42
  -5   6   0    4.79    0.43
   5   6   0    3.96    0.28
  -5   8   0    2.15    0.22
   5   8   0    2.46    0.17
   5  -7  -1    2.95    0.27
   5  -7  -1    3.95    0.29
   5  -7   1    3.40    0.24
   5  -7   1    3.55    0.29
   5  -5  -1    5.00    0.38
   5  -5   1    4.43    0.34
   5  -5   1    4.77    0.34
   5  -5  -1    5.07    0.36
   5  -5   1    5.03    0.33
   5  -5   1    5.43    0.39
   5  -3   1    8.85    0.45
   5  -3  -1    8.72    0.46
   5  -3   1    8.45    0.44
  -5  -3  -1    4.01    0.96
   5  -3  -1    8.08    0.42
   5  -3   1    7.84    0.40
  -5  -3   1    8.26    1.08
  -5  -3   1    9.52    1.36
   5  -3  -1    0.83    0.37
   5  -3   1    0.84    0.37
  -5  -3  -1    2.30    0.65
  -5  -3  -1    8.59    1.38
  -5  -3  -1    8.80    1.14
   5  -3   1    6.24    0.35
   5  -3   1    8.35    0.43
   5  -3  -1    7.13    0.37
  -5  -1  -1   14.44    0.75
   5  -1  -1   12.31    0.51
   5  -1   1   12.63    0.51
   5  -1   1    2.74    0.50
  -5  -1   1   13.70    1.30
   5  -1  -1    2.18    0.47
   5  -1  -1   10.35    0.42
   5  -1   1   11.30    0.44
   5  -1   1   12.78    0.42
   5  -1   1   11.25    0.43
   5  -1   1   12.33    0.49
   5  -1  -1   10.87    0.40
  -5   1  -1   14.50    0.70
   5   1  -1    2.07    0.27
   5   1  -1    6.28    0.63
   5   1   1    4.39    0.57
  -5   1   1   12.67    1.21
  -5   1   1   13.95    1.34
  -5   1  -1   17.31    1.59
  -5   1   1   14.09    0.71
  -5   1  -1   13.00    0.67
   5   1  -1   10.54    0.40
   5   1   1   10.29    0.41
   5   1   1   10.19    0.40
   5   1   1   12.62    0.47
  -5   3  -1    8.98    0.60
  -5   3  -1    9.15    0.62
  -5   3  -1    9.10    0.63
  -5   3  -1    8.61    0.55
   5   3  -1    4.40    0.36
  -5   3   1    9.08    0.93
   5   3  -1    2.17    0.31
   5   3  -1    4.89    0.54
   5   3   1    5.38    0.54
  -5   3   1    8.11    0.92
  -5   3  -1    8.31    0.97
  -5   3   1    9.63    0.64
  -5   3  -1    8.36    0.57
  -5   3   1    9.59    0.66
  -5   3  -1    9.44    0.62
   5   3   1    6.59    0.59
   5   3  -1    5.63    0.55
   5   3   1    6.57    0.32
   5   3   1    8.65    0.38
   5   3  -1    7.88    0.39
   5   3   1    8.32    0.39
   5   3  -1    8.16    0.32
   5   3   1    7.34    0.36
  -5   5   1    5.28    0.46
  -5   5   1    6.41    0.51
  -5   5  -1    5.04    0.44
  -5   5   1    4.99    0.43
  -5   5  -1    5.39    0.44
  -5   5  -1    5.72    0.48
   5   5  -1    3.89    0.34
   5   5   1    3.53    0.32
  -5   5  -1    5.75    0.47
  -5   5   1    6.15    0.52
  -5   5  -1    5.21    0.40
   5   5  -1    5.20    0.30
  -5   5   1    6.33    0.52
   5   5  -1    4.39    0.29
   5   5  -1    5.30    0.33
   5   5   1    5.49    0.31
   5   5   1    5.21    0.32
  -5   7  -1    3.92    0.31
  -5   7   1    3.56    0.35
  -5   7  -1    3.06    0.32
  -5   7   1    4.10    0.35
  -5   7  -1    3.78    0.33
   5   7  -1    3.60    0.24
   5   7   1    3.28    0.23
   5  -8  -2    1.40    0.17
  -5  -8  -2    1.78    0.27
   5  -8  -2    2.10    0.18
   5  -6  -2    4.04    0.33
   5  -6   2    4.50    0.34
   5  -6  -2    4.52    0.33
  -5  -6  -2    4.75    0.48
   5  -6   2    4.32    0.35
   5  -4  -2    6.85    0.43
   5  -4   2    5.71    0.36
   5  -4   2    6.76    0.41
   5  -4  -2    6.55    0.39
   5  -4   2    6.04    0.34
  -5  -4  -2    7.08    0.57
   5  -4   2    5.24    0.33
   5  -4   2    7.00    0.35
   5  -4   2    7.34    0.44
  -5  -2  -2    9.53    0.63
   5  -2   2    7.68    0.41
   5  -2  -2    7.74    0.53
  -5  -2  -2    5.76    1.04
  -5  -2   2    8.71    1.14
  -5  -2   2    9.83    1.28
   5  -2  -2    1.19    0.39
   5  -2   2    1.06    0.41
  -5  -2  -2    9.24    1.16
  -5  -2  -2    8.32    0.58
   5  -2   2    6.84    0.39
   5  -2   2    8.61    0.38
  -5   0  -2    9.78    0.63
  -5   0  -2    9.61    0.55
  -5   0  -2    9.54    0.64
   5   0  -2    2.17    0.26
   5   0  -2    8.36    0.42
   5   0  -2    2.77    0.38
  -5   0   2    8.89    1.14
  -5   0   2    8.87    1.12
   5   0  -2    2.19    0.44
   5   0   2    2.41    0.47
  -5   0  -2    8.26    1.06
  -5   0  -2    8.72    0.61
   5   0   2    7.11    0.38
   5   0   2    8.71    0.37
   5   0  -2    7.45    0.36
   5   0   2    6.67    0.33
   5   0   2    8.29    0.42
   5   0   2    8.52    0.42
  -5   2   2    9.76    0.59
  -5   2  -2    8.97    0.61
  -5   2  -2   10.26    0.60
  -5   2  -2   10.10    0.66
   5   2  -2    4.57    0.36
  -5   2   2    9.59    1.01
   5   2  -2    2.42    0.34
   5   2  -2    5.65    0.58
   5   2   2    5.05    0.57
  -5   2   2    8.96    1.05
  -5   2   2    9.42    1.06
  -5   2  -2    8.40    1.01
  -5   2  -2    8.88    0.51
  -5   2   2   10.41    0.68
  -5   2  -2    9.61    0.60
   5   2   2    7.56    0.36
   5   2  -2    8.03    0.40
   5   2   2    8.82    0.42
  -5   4   2    8.42    0.61
   5   4   2    6.22    0.34
  -5   4   2    6.86    0.53
  -5   4  -2    7.02    0.53
  -5   4  -2    8.60    0.57
  -5   4  -2    7.33    0.54
  -5   4  -2    7.02    0.50
  -5   4  -2    6.79    0.46
  -5   4  -2    7.32    0.51
  -5   4   2    8.02    0.61
  -5   4  -2    7.89    0.53
   5   4  -2    7.13    0.37
  -5   4  -2    7.17    0.55
   5   4  -2    6.01    0.34
   5   4   2    5.66    0.27
   5   4  -2    6.62    0.30
   5   4  -2    6.82    0.38
   5   4   2    7.61    0.37
  -5   6   2    5.02    0.40
  -5   6  -2    5.05    0.40
   5   6  -2    4.70    0.30
  -5   6  -2    4.26    0.38
   5   6  -2    3.93    0.25
  -5   6   2    4.66    0.41
   5   6  -2    3.85    0.26
   5   6  -2    4.10    0.28
   5   6   2    3.80    0.26
  -5   8  -2    1.30    0.16
   5   8   2    1.61    0.13
   5  -7  -3    2.09    0.23
  -5  -7  -3    2.52    0.30
  -5  -7  -3    2.96    0.38
  -5  -7  -3    2.82    0.34
   5  -7   3    2.69    0.25
   5  -5  -3    3.57    0.32
   5  -5   3    4.17    0.35
  -5  -5  -3    3.57    0.44
  -5  -5  -3    3.70    0.43
   5  -5   3    4.02    0.35
   5  -3  -3    5.80    0.38
   5  -3  -3    5.47    0.35
  -5  -3  -3    5.84    0.54
   5  -3   3    5.41    0.35
   5  -3   3    6.16    0.36
   5  -3   3    5.87    0.40
  -5  -1  -3    9.78    0.63
  -5  -1  -3    9.08    0.62
   5  -1  -3    2.40    0.28
   5  -1  -3    8.18    0.42
   5  -1  -3    3.57    0.39
  -5  -1  -3    6.62    1.05
  -5  -1  -3    9.48    0.67
  -5  -1   3    8.95    1.18
  -5  -1   3   10.31    1.32
   5  -1  -3    1.95    0.45
   5  -1   3    2.11    0.47
  -5  -1  -3    8.80    1.09
  -5  -1  -3    9.00    0.60
   5  -1   3    7.14    0.40
   5  -1   3    9.66    0.42
   5  -1  -3    7.29    0.35
   5  -1   3    6.31    0.32
   5  -1   3    8.16    0.43
  -5   1   3    8.56    0.56
  -5   1  -3    9.74    0.64
  -5   1  -3    9.10    0.54
  -5   1  -3    8.77    0.62
   5   1  -3    4.32    0.35
   5   1  -3    1.96    0.32
  -5   1  -3    4.81    0.85
   5   1  -3    3.54    0.51
  -5   1  -3    9.02    0.62
  -5   1   3    8.54    1.11
   5   1   3    4.43    0.57
  -5   1  -3    9.42    1.08
  -5   1  -3    9.77    0.63
   5   1   3    7.05    0.38
   5   1  -3    7.12    0.33
   5   1   3    8.49    0.39
   5   1  -3    6.91    0.33
  -5   3   3    6.55    0.53
  -5   3  -3    6.75    0.50
  -5   3  -3    5.88    0.50
   5   3  -3    4.28    0.35
   5   3   3    4.95    0.27
   5   3  -3    3.32    0.32
  -5   3  -3    6.00    0.47
   5   3   3    3.31    0.24
  -5   3  -3    5.28    0.41
  -5   3   3    6.84    0.59
  -5   3  -3    6.64    0.52
   5   3  -3    5.41    0.33
   5   3   3    4.99    0.29
   5   3  -3    5.61    0.30
   5   3  -3    5.95    0.36
   5   3   3    6.31    0.36
  -5   5   3    4.62    0.43
   5   5   3    3.33    0.25
  -5   5  -3    3.13    0.34
  -5   5  -3    4.29    0.40
   5   5  -3    3.88    0.31
  -5   5  -3    3.72    0.36
   5   5  -3    4.04    0.28
  -5   5   3    4.04    0.42
   5   5  -3    3.41    0.26
   5   5  -3    3.76    0.29
  -5   7   3    1.96    0.26
  -5   7  -3    2.15    0.22
   5   7  -3    2.68    0.17
   5   7  -3    2.03    0.16
  -5   7  -3    1.62    0.20
   5   7  -3    2.68    0.19
   5   7   3    1.93    0.16
   5  -6  -4    2.41    0.25
   5  -6  -4    2.51    0.22
  -5  -6  -4    2.96    0.36
  -5  -6  -4    3.26    0.39
  -5  -6  -4    3.38    0.40
  -5  -6  -4    2.64    0.31
  -5  -6  -4    3.03    0.36
   5  -6   4    2.99    0.27
   5  -4  -4    4.28    0.33
   5  -4  -4    4.53    0.35
   5  -4  -4    4.26    0.30
  -5  -4  -4    4.53    0.43
   5  -4   4    3.36    0.28
   5  -4   4    4.82    0.33
  -5  -4  -4    4.13    0.46
  -5  -4  -4    4.79    0.48
   5  -4   4    4.43    0.35
   5  -2  -4    4.30    0.32
   5  -2   4    4.36    0.29
   5  -2  -4    2.64    0.32
   5  -2  -4    3.77    0.28
  -5  -2  -4    5.47    0.51
   5  -2  -4    4.00    0.26
   5  -2   4    4.74    0.35
   5  -2   4    5.27    0.34
   5  -2   4    4.18    0.34
  -5   0  -4    4.30    0.45
   5   0  -4    4.10    0.34
   5   0  -4    3.53    0.27
   5   0   4    3.85    0.27
   5   0  -4    2.86    0.34
  -5   0  -4    2.50    0.64
  -5   0  -4    4.47    0.47
   5   0  -4    1.46    0.43
   5   0   4    0.93    0.41
  -5   0  -4    4.16    0.77
  -5   0  -4    4.40    0.45
   5   0   4    4.41    0.31
   5   0  -4    3.35    0.24
   5   0   4    3.78    0.32
  -5   2   4    5.71    0.51
  -5   2  -4    5.19    0.49
  -5   2  -4    5.45    0.43
   5   2  -4    3.81    0.34
   5   2   4    4.59    0.28
   5   2  -4    4.73    0.37
  -5   2  -4    4.70    0.44
  -5   2  -4    5.19    0.48
   5   2   4    4.58    0.31
   5   2  -4    4.78    0.29
   5   2   4    4.92    0.35
  -5   4   4    4.47    0.46
   5   4   4    3.55    0.25
  -5   4  -4    3.88    0.39
  -5   4  -4    4.57    0.40
   5   4  -4    3.64    0.32
   5   4   4    3.57    0.25
   5   4   4    2.62    0.22
  -5   4   4    5.49    0.53
   5   4  -4    4.80    0.30
  -5   4   4    5.01    0.50
   5   4  -4    4.42    0.26
   5   4  -4    4.56    0.32
   5   4   4    4.45    0.30
   5   6   4    1.86    0.17
  -5   6  -4    2.58    0.27
  -5   6   4    2.25    0.30
  -5   6  -4    1.56    0.19
   5   6  -4    2.91    0.22
   5  -5  -5    1.46    0.20
  -5  -5  -5    1.76    0.30
  -5  -5  -5    1.86    0.31
  -5  -5  -5    2.23    0.33
   5  -5   5    1.95    0.22
  -5  -5  -5    1.68    0.28
  -5  -5  -5    1.72    0.29
  -5  -5  -5    2.28    0.33
   5  -5   5    1.90    0.23
   5  -3  -5    2.08    0.23
  -5  -3  -5    2.39    0.34
  -5  -3  -5    2.48    0.36
   5  -3   5    2.29    0.27
   5  -3   5    3.01    0.28
  -5  -3  -5    2.57    0.37
  -5  -3  -5    2.49    0.36
   5  -3   5    2.62    0.28
   5  -1   5    4.03    0.29
  -5  -1  -5    4.35    0.45
  -5  -1  -5    3.78    0.38
   5  -1  -5    3.85    0.26
  -5  -1  -5    3.67    0.40
   5  -1   5    3.80    0.32
  -5   1   5    4.68    0.48
   5   1   5    3.59    0.27
  -5   1  -5    4.11    0.42
   5   1  -5    3.39    0.25
   5   1  -5    3.50    0.26
  -5   1  -5    3.26    0.33
   5   1   5    3.99    0.30
   5   1   5    3.91    0.31
  -5   3   5    2.61    0.39
  -5   3  -5    2.35    0.29
   5   3  -5    1.30    0.25
   5   3  -5    3.11    0.26
   5   3   5    1.98    0.20
  -5   3  -5    2.09    0.27
   5   3  -5    2.45    0.22
   5   3   5    1.96    0.21
   5   3  -5    2.37    0.21
   5   3   5    2.56    0.25
   5   3   5    2.24    0.24
  -5   5   5    1.26    0.27
   5   5   5    1.15    0.14
  -5   5  -5    1.55    0.22
   5   5   5    0.70    0.13
  -5   5   5    1.80    0.30
   5   5  -5    2.03    0.18
   5   5  -5    1.80    0.16
   5   5   5    1.70    0.18
  -5  -6  -6    0.31    0.13
   5  -6  -6    0.07    0.08
  -5  -4  -6    1.24    0.23
  -5  -4  -6    1.41    0.26
   5  -4   6    1.73    0.20
  -5  -4  -6    1.34    0.24
  -5  -4  -6    1.42    0.26
  -5  -4  -6    1.52    0.27
   5  -4   6    1.50    0.20
   5  -2   6    2.09    0.22
  -5  -2  -6    2.12    0.30
  -5  -2  -6    2.06    0.30
   5  -2  -6    1.99    0.20
  -5  -2  -6    1.93    0.29
  -5  -2  -6    2.18    0.32
   5  -2   6    1.97    0.23
   5   0  -6    2.57    0.27
   5   0   6    2.03    0.22
  -5   0  -6    2.25    0.32
   5   0  -6    1.58    0.20
  -5   0  -6    1.76    0.26
   5   0   6    2.12    0.23
  -5   0  -6    1.42    0.25
   5   0   6    1.95    0.23
  -5   2   6    2.23    0.36
  -5   2  -6    1.80    0.22
   5   2   6    1.88    0.20
  -5   2  -6    1.99    0.27
   5   2  -6    2.17    0.19
   5   2   6    1.83    0.22
   5   2  -6    2.22    0.20
   5   2   6    1.73    0.21
  -5   4   6    1.53    0.28
  -5   4  -6    1.15    0.18
   5   4   6    1.14    0.15
  -5   4   6    1.34    0.29
   5   4  -6    1.64    0.16
  -5   4   6    1.62    0.27
   5   4  -6    1.71    0.15
   5   4   6    1.32    0.16
  -5   6  -6    0.35    0.09
   5   6   6    0.06    0.08
   5  -5  -7    0.06    0.07
  -5  -3  -7    0.48    0.15
   5  -3  -7    0.19    0.12
   5  -3   7    0.69    0.15
   5  -3   7    0.47    0.15
  -5  -3  -7    0.62    0.18
  -5  -3  -7    0.53    0.17
   5  -3   7    0.61    0.13
   5  -1   7    1.11    0.17
  -5  -1  -7    0.95    0.20
   5  -1  -7    0.69    0.15
   5  -1   7    1.11    0.17
  -5  -1  -7    0.81    0.19
   5  -1   7    0.88    0.16
  -5   1   7    1.11    0.27
   5   1   7    0.81    0.15
  -5   1  -7    0.96    0.20
   5   1  -7    0.94    0.14
   5   1   7    0.76    0.15
  -5   3   7    0.67    0.22
  -5   3  -7    0.37    0.11
   5   3   7    0.57    0.12
   5   3  -7    0.56    0.09
   5   3  -7    0.78    0.11
   5   3   7    0.56    0.13
   5  -2   8    0.39    0.12
   5  -2   8    0.42    0.10
   5   0   8    0.43    0.11
   5   0  -8    0.39    0.09
   5   0  -8    0.47    0.09
   5   0   8    0.43    0.14
  -5   2   8    0.40    0.16
   5   2   8    0.38    0.09
   5   2  -8    0.56    0.08
   6  -6   0    0.91    0.15
   6  -4   0    1.85    0.24
   6  -4   0    1.61    0.21
   6  -2   0    2.90    0.29
   6  -2   0    2.09    0.25
   6  -2   0    2.42    0.26
   6  -2   0    2.58    0.24
  -6   0   0    4.46    0.44
  -6   0   0    4.54    0.44
   6   0   0    2.69    0.26
   6   0   0    2.83    0.26
  -6   2   0    4.22    0.45
  -6   2   0    3.34    0.44
  -6   2   0    3.44    0.47
  -6   2   0    3.59    0.43
  -6   4   0    2.31    0.35
  -6   4   0    2.74    0.36
  -6   4   0    2.03    0.33
  -6   4   0    2.40    0.30
   6   4   0    1.14    0.21
  -6   4   0    2.31    0.32
   6   4   0    1.61    0.17
  -6   4   0    2.89    0.38
   6   4   0    1.58    0.17
  -6   6   0    2.00    0.24
  -6   6   0    1.44    0.21
   6   6   0    0.86    0.14
  -6   6   0    1.86    0.24
   6   6   0    1.23    0.13
   6  -5  -1    1.33    0.20
   6  -5   1    1.26    0.18
  -6  -5  -1    1.65    0.32
   6  -5   1    1.46    0.20
   6  -5   1    1.58    0.20
   6  -3  -1    2.40    0.27
   6  -3   1    2.12    0.25
  -6  -3  -1    2.47    0.37
   6  -3   1    1.62    0.22
   6  -3   1    2.21    0.24
   6  -3   1    2.21    0.23
   6  -3   1    2.44    0.25
  -6  -1   1    4.21    0.44
  -6  -1  -1    3.72    0.45
  -6  -1  -1    3.58    0.45
   6  -1  -1    3.48    0.31
   6  -1  -1    1.86    0.34
  -6  -1  -1    3.81    0.48
   6  -1   1    2.44    0.26
   6  -1  -1    2.65    0.27
   6  -1   1    2.57    0.25
   6  -1   1    3.09    0.25
  -6   1   1    4.76    0.50
  -6   1  -1    3.85    0.47
  -6   1  -1    4.38    0.43
  -6   1  -1    3.81    0.47
   6   1  -1    0.23    0.18
   6   1   1    0.64    0.20
  -6   1   1    3.99    0.41
  -6   1  -1    3.75    0.47
  -6   1   1    4.58    0.49
  -6   1  -1    3.89    0.41
   6   1   1    2.59    0.25
   6   1   1    3.30    0.25
  -6   3   1    3.85    0.44
  -6   3  -1    3.55    0.40
  -6   3  -1    3.14    0.42
   6   3   1    1.12    0.21
   6   3  -1    0.87    0.20
   6   3  -1    0.28    0.19
  -6   3  -1    3.09    0.34
  -6   3   1    3.34    0.39
  -6   3  -1    3.09    0.40
  -6   3   1    3.44    0.43
  -6   3  -1    3.26    0.39
   6   3   1    1.71    0.19
   6   3   1    2.75    0.21
  -6   5   1    1.78    0.27
  -6   5  -1    1.78    0.26
  -6   5   1    2.55    0.32
  -6   5  -1    2.68    0.31
  -6   5   1    1.98    0.27
  -6   5  -1    2.10    0.28
   6   5  -1    1.47    0.16
   6   5   1    1.30    0.14
  -6   7   1    0.69    0.13
   6   7  -1    0.57    0.08
   6  -6  -2    0.77    0.15
  -6  -6  -2    1.02    0.26
   6  -6   2    0.94    0.16
   6  -4  -2    1.44    0.22
  -6  -4  -2    1.36    0.30
   6  -4   2    1.29    0.19
   6  -4   2    1.59    0.22
  -6  -2  -2    2.24    0.35
   6  -2  -2    1.73    0.30
  -6  -2  -2    2.80    0.43
  -6  -2  -2    2.29    0.37
   6  -2   2    1.77    0.24
   6  -2  -2    1.96    0.24
   6  -2   2    1.84    0.22
   6  -2   2    2.29    0.24
   6  -2   2    2.20    0.25
  -6   0  -2    3.53    0.43
  -6   0  -2    2.92    0.42
   6   0  -2    0.12    0.15
   6   0  -2    0.58    0.26
  -6   0  -2    2.94    0.42
  -6   0   2    3.23    0.45
   6   0   2    2.08    0.25
   6   0  -2    2.36    0.24
   6   0   2    2.09    0.23
   6   0   2    2.83    0.25
  -6   2  -2    2.70    0.39
  -6   2  -2    3.14    0.37
  -6   2  -2    2.50    0.39
   6   2  -2    1.17    0.22
   6   2   2    0.90    0.22
   6   2  -2    0.23    0.21
  -6   2  -2    2.70    0.38
  -6   2   2    3.28    0.41
  -6   2   2    3.15    0.45
   6   2   2    1.69    0.20
   6   2   2    2.52    0.22
   6   2   2    2.38    0.23
  -6   4  -2    1.96    0.30
  -6   4  -2    2.64    0.33
  -6   4   2    2.18    0.34
  -6   4  -2    1.70    0.29
  -6   4   2    2.22    0.31
   6   4  -2    1.21    0.20
   6   4   2    0.77    0.20
  -6   4  -2    1.76    0.25
  -6   4   2    2.19    0.34
   6   4  -2    1.48    0.17
  -6   4   2    2.38    0.36
   6   4  -2    1.46    0.17
   6   4   2    1.93    0.18
  -6   6   2    1.32    0.21
   6   6  -2    0.91    0.13
   6   6   2    0.37    0.13
  -6   6   2    1.62    0.23
  -6   6  -2    1.19    0.18
   6   6  -2    0.91    0.11
   6   6   2    0.75    0.09
  -6  -5  -3    1.16    0.29
  -6  -5  -3    1.31    0.25
  -6  -5  -3    1.25    0.23
  -6  -5  -3    1.60    0.29
   6  -5  -3    1.05    0.16
   6  -5   3    1.11    0.17
   6  -3  -3    1.72    0.23
   6  -3  -3    0.99    0.22
  -6  -3  -3    1.88    0.33
   6  -3   3    1.46    0.20
   6  -3  -3    1.49    0.20
   6  -3   3    1.82    0.22
  -6  -1  -3    1.89    0.32
  -6  -1  -3    1.82    0.32
   6  -1  -3    1.56    0.22
   6  -1  -3    1.16    0.27
  -6  -1  -3    2.11    0.37
  -6  -1  -3    2.11    0.36
   6  -1   3    1.45    0.23
   6  -1   3    1.61    0.19
   6  -1  -3    1.52    0.20
   6  -1   3    1.84    0.23
  -6   1  -3    1.97    0.33
  -6   1  -3    2.18    0.28
  -6   1  -3    2.31    0.36
   6   1  -3    1.27    0.22
   6   1   3    0.59    0.20
  -6   1  -3    2.54    0.37
  -6   1   3    2.71    0.39
  -6   1  -3    2.35    0.37
   6   1   3    1.55    0.23
   6   1   3    1.99    0.23
  -6   3   3    2.76    0.41
  -6   3  -3    2.25    0.30
   6   3  -3    1.74    0.23
   6   3   3    0.22    0.19
   6   3  -3    0.28    0.16
  -6   3  -3    2.12    0.30
  -6   3   3    3.05    0.40
  -6   3   3    3.14    0.42
   6   3  -3    1.79    0.19
   6   3   3    1.16    0.17
   6   3   3    2.27    0.21
  -6   5   3    1.53    0.25
  -6   5  -3    1.60    0.23
  -6   5   3    1.65    0.25
   6   5  -3    0.95    0.16
   6   5  -3    1.16    0.13
  -6   5   3    1.75    0.27
   6  -4  -4    0.64    0.15
  -6  -4  -4    0.92    0.26
  -6  -4  -4    0.96    0.24
  -6  -4  -4    0.95    0.24
   6  -4   4    0.79    0.17
   6  -2  -4    1.08    0.18
   6  -2  -4    0.61    0.20
  -6  -2  -4    1.49    0.30
   6  -2   4    1.05    0.21
   6  -2   4    1.21    0.17
   6  -2  -4    0.98    0.16
  -6   0  -4    1.59    0.29
  -6   0  -4    1.82    0.33
  -6   0   4    2.10    0.36
   6   0   4    1.33    0.23
  -6   2  -4    1.35    0.27
  -6   2  -4    1.21    0.22
   6   2  -4    1.28    0.21
  -6   2  -4    1.50    0.26
  -6   2   4    1.70    0.34
   6   2  -4    0.88    0.15
   6   2   4    0.81    0.18
   6   2   4    1.62    0.19
  -6   4   4    1.17    0.26
  -6   4  -4    1.03    0.19
  -6   4   4    1.06    0.26
   6   4  -4    0.93    0.13
  -6   4   4    1.28    0.27
   6   6   4    0.04    0.08
  -6  -5  -5    0.31    0.14
   6  -5  -5    0.05    0.08
  -6  -5  -5    0.52    0.16
   6  -3  -5    0.19    0.12
  -6  -3  -5    0.63    0.18
  -6  -3  -5    0.72    0.21
   6  -3  -5    0.17    0.12
   6  -3   5    0.58    0.15
   6  -3   5    0.85    0.13
  -6  -3  -5    0.68    0.20
  -6  -3  -5    0.85    0.21
   6  -3   5    0.84    0.15
   6  -1  -5    0.58    0.18
  -6  -1  -5    0.95    0.24
  -6  -1   5    1.31    0.29
   6  -1  -5    0.37    0.10
   6  -1  -5    0.29    0.12
   6  -1   5    0.78    0.18
  -6  -1  -5    0.80    0.22
   6  -1   5    0.95    0.15
  -6  -1  -5    0.89    0.23
   6  -1   5    0.87    0.17
  -6   1  -5    0.75    0.22
  -6   1   5    1.21    0.32
   6   1  -5    0.71    0.12
   6   1   5    0.73    0.18
  -6   1  -5    0.50    0.18
   6   1   5    0.92    0.16
  -6   3   5    0.76    0.25
  -6   3  -5    0.69    0.15
  -6   3   5    1.21    0.27
   6   3  -5    0.77    0.12
   6   5   5    0.05    0.09
   6   5  -5    0.21    0.06
   6  -4  -6    0.05    0.07
  -6  -2  -6    0.37    0.14
   6  -2  -6    0.06    0.09
   6  -2   6    0.29    0.13
  -6  -2  -6    0.29    0.14
   6  -2   6    0.35    0.10
  -6  -2  -6    0.30    0.15
   6  -2   6    0.39    0.11
   6   0  -6    0.18    0.12
  -6   0  -6    0.36    0.16
  -6   0   6    0.62    0.25
   6   0   6    0.31    0.14
  -6   0  -6    0.26    0.13
   6   0   6    0.42    0.12
  -6   2   6    0.53    0.23
   6   2  -6    0.27    0.07
  -6   2   6    0.51    0.23
   6   2   6    0.16    0.11
   6   2   6    0.37    0.11
   6   4   6    0.01    0.08
   6  -1   7    0.14    0.09
   6   1   7    0.14    0.08
   7  -4   0    0.34    0.11
  -7  -2   0    0.52    0.26
   7  -2   0    0.53    0.14
  -7   0   0    0.97    0.27
  -7   0   0    1.08    0.29
   7   0   0    0.45    0.22
  -7   0   0    0.99    0.30
  -7   2   0    0.94    0.26
  -7   2   0    0.91    0.26
  -7   2   0    1.07    0.23
   7   2   0    0.03    0.11
   7   2   0    0.05    0.16
  -7   2   0    1.10    0.26
  -7   2   0    0.93    0.27
  -7   2   0    0.85    0.22
  -7   4   0    0.69    0.18
  -7   4   0    0.94    0.18
   7  -3  -1    1.10    0.19
   7  -3   1    1.29    0.21
  -7  -3   1    0.58    0.23
  -7  -3  -1    0.75    0.23
   7  -3  -1    0.39    0.13
   7  -3   1    0.31    0.12
  -7  -1   1    0.68    0.24
  -7  -1  -1    0.80    0.22
  -7  -1   1    1.14    0.29
  -7  -1  -1    1.01    0.26
   7  -1  -1    0.50    0.20
  -7  -1  -1    1.00    0.29
  -7  -1   1    0.75    0.31
  -7  -1  -1    0.77    0.27
   7  -1  -1    0.73    0.15
  -7   1   1    1.25    0.26
  -7   1   1    0.93    0.26
  -7   1  -1    1.02    0.26
  -7   1   1    1.16    0.30
  -7   1  -1    0.87    0.26
   7   1  -1   -0.01    0.11
   7   1   1    0.07    0.11
  -7   1  -1    0.91    0.26
  -7   1   1    0.84    0.29
  -7   1  -1    0.91    0.27
  -7   1   1    0.90    0.23
  -7   3  -1    0.68    0.20
  -7   3   1    0.58    0.22
  -7   3  -1    0.48    0.19
  -7   3   1    0.76    0.21
  -7   3  -1    0.83    0.19
   7   3  -1    0.16    0.11
   7   3   1    0.35    0.13
  -7   3   1    0.47    0.20
  -7   3  -1    0.51    0.20
   7   3  -1    0.36    0.09
  -7   3   1    0.63    0.21
   7   5  -1    0.12    0.07
   7   5   1    0.13    0.08
  -7  -4  -2    0.30    0.18
  -7  -2   2    0.75    0.23
   7  -2  -2    0.43    0.16
  -7  -2  -2    0.61    0.23
   7  -2  -2    0.40    0.13
  -7   0   2    0.92    0.27
  -7   0  -2    0.45    0.20
  -7   0   2    0.60    0.22
   7   0  -2    0.06    0.17
  -7   0  -2    0.81    0.25
  -7   0  -2    0.39    0.23
   7   0   2    0.28    0.14
  -7   2   2    0.83    0.25
  -7   2  -2    0.78    0.22
  -7   2   2    0.90    0.24
  -7   2  -2    0.65    0.16
   7   2  -2    0.11    0.11
   7   2   2    0.32    0.13
   7   2  -2    0.01    0.13
  -7   2  -2    0.71    0.20
  -7   2   2    0.71    0.26
  -7   2   2    0.97    0.24
  -7   4   2    0.56    0.15
  -7   4  -2    0.30    0.13
  -7   4   2    0.57    0.16
   7   4  -2    0.27    0.10
   7   4   2    0.24    0.11
   7   4  -2    0.29    0.07
  -7   4   2    0.38    0.15
   7  -3  -3    0.35    0.11
   7  -3   3    0.14    0.14
  -7  -3  -3    0.07    0.15
  -7  -3  -3    0.15    0.16
  -7  -3  -3    0.18    0.14
   7  -3  -3    0.23    0.09
   7  -1  -3    0.10    0.13
  -7  -1  -3    0.52    0.21
   7  -1   3    0.15    0.12
   7  -1   3    0.39    0.10
  -7   1   3    0.71    0.24
  -7   1  -3    0.52    0.18
  -7   1   3    0.70    0.23
  -7   1  -3    0.51    0.19
   7   1  -3    0.18    0.09
  -7   1   3    0.78    0.23
   7   1   3    0.12    0.11
  -7   3   3    0.30    0.16
  -7   3   3    0.38    0.18
   7   3   3    0.17    0.10
  -7   3   3    0.39    0.17
   7  -2  -4    0.18    0.10
  -7  -2  -4    0.19    0.13
   7  -2   4    0.22    0.08
   7   0  -4    0.07    0.11
  -7   0  -4    0.33    0.16
   7   0  -4    0.06    0.06
   7   0   4    0.07    0.10
  -7   0  -4    0.19    0.13
   7   0   4    0.19    0.08
  -7   2   4    0.37    0.18
  -7   2   4    0.26    0.17
  -7   2   4    0.27    0.16
   7   2   4    0.06    0.07
   7   2  -4    0.13    0.06
  -7   2   4    0.44    0.17
   7  -1  -5    0.02    0.07
   7   1  -5    0.00    0.06
   8   0   0    0.00    0.07
   0   0   0    0.00    0.00
;
_shelx_hkl_checksum   81745
